# Supplementary material for: Non-loss engraved circuit patterning method of semi-liquid metal for precision recyclable multi-substrate circuits
Source: Nat Commun. 2025 Nov 27;16:11690. doi: 10.1038/s41467-025-66815-4 (PMC12748806; doi:10.1038/s41467-025-66815-4)
Supplement: Supplementary file 11 — Source Data [file 41467_2025_66815_MOESM11_ESM.xlsx]

## Sheet: Fig.2a
	Ethanol	Water
EGaIn	5	78
PI	10	75
PET	2	65
PDMS	29	100
TPU	20	94

## Sheet: Fig.2b
	Air	Ethanol
PDMS	50	129
PET	63	136
PI	62	143
PVC	61	137
VHB	41	134
PU	71	128
Glass	74	144

## Sheet: Fig.2c
	Air	Ethanol
PDMS	91	16
PET	90	15
PI	90	20
PVC	91	23
VHB	90	15
PU	90	19
Glass	90	7

## Sheet: Fig.2e
Position(μm)	Height(μm)
0	3.268
1	3.271
2	3.274
3	3.277
4	3.28
5	3.281
6	3.282
7	3.284
8	3.285
9	3.283
10	3.282
11	3.28
12	3.279
13	3.277
14	3.275
15	3.273
16	3.271
17	3.269
18	3.267
19	3.265
20	3.263
21	3.259
22	3.255
23	3.251
24	3.247
25	3.242
26	3.238
27	3.234
28	3.229
29	3.226
30	3.224
31	3.221
32	3.218
33	3.213
34	3.208
35	3.203
36	3.198
37	3.192
38	3.186
39	3.18
40	3.174
41	3.163
42	3.152
43	3.142
44	3.131
45	3.116
46	3.101
47	3.086
48	3.071
49	3.052
50	3.033
51	3.013
52	2.994
53	2.973
54	2.951
55	2.929
56	2.908
57	2.877
58	2.847
59	2.817
60	2.787
61	2.747
62	2.706
63	2.666
64	2.625
65	2.577
66	2.529
67	2.481
68	2.432
69	2.38
70	2.328
71	2.277
72	2.225
73	2.167
74	2.109
75	2.051
76	1.992
77	1.935
78	1.878
79	1.821
80	1.764
81	1.713
82	1.661
83	1.61
84	1.559
85	1.509
86	1.46
87	1.411
88	1.361
89	1.313
90	1.266
91	1.218
92	1.17
93	1.127
94	1.083
95	1.039
96	0.995
97	0.956
98	0.916
99	0.877
100	0.837
101	0.802
102	0.767
103	0.733
104	0.698
105	0.669
106	0.641
107	0.612
108	0.583
109	0.559
110	0.535
111	0.511
112	0.487
113	0.466
114	0.444
115	0.423
116	0.402
117	0.381
118	0.36
119	0.339
120	0.319
121	0.301
122	0.284
123	0.266
124	0.249
125	0.231
126	0.214
127	0.197
128	0.18
129	0.162
130	0.145
131	0.127
132	0.11
133	0.098
134	0.086
135	0.074
136	0.063
137	0.053
138	0.043
139	0.033
140	0.023
141	0.017
142	0.011
143	0.006
144	0
145	0.004
146	0.009
147	0.013
148	0.017
149	0.035
150	0.053
151	0.071
152	0.09
153	0.119
154	0.147
155	0.176
156	0.205
157	0.241
158	0.278
159	0.314
160	0.35
161	0.39
162	0.43
163	0.47
164	0.51
165	0.552
166	0.595
167	0.637
168	0.679
169	0.721
170	0.762
171	0.804
172	0.846
173	0.891
174	0.936
175	0.981
176	1.027
177	1.072
178	1.117
179	1.162
180	1.207
181	1.243
182	1.278
183	1.314
184	1.35
185	1.372
186	1.395
187	1.417
188	1.44
189	1.454
190	1.468
191	1.483
192	1.497
193	1.506
194	1.515
195	1.524
196	1.533
197	1.541
198	1.55
199	1.558
200	1.567
201	1.582
202	1.598
203	1.614
204	1.63
205	1.658
206	1.686
207	1.713
208	1.741
209	1.784
210	1.827
211	1.869
212	1.912
213	1.961
214	2.01
215	2.058
216	2.107
217	2.162
218	2.216
219	2.271
220	2.325
221	2.383
222	2.441
223	2.499
224	2.557
225	2.616
226	2.674
227	2.733
228	2.791
229	2.85
230	2.909
231	2.969
232	3.028
233	3.078
234	3.128
235	3.178
236	3.229
237	3.273
238	3.317
239	3.361
240	3.405
241	3.442
242	3.48
243	3.518
244	3.556
245	3.574
246	3.593
247	3.611
248	3.63
249	3.61
250	3.589
251	3.569
252	3.549
253	3.503
254	3.456
255	3.41
256	3.364
257	3.333
258	3.302
259	3.272
260	3.241
261	3.223
262	3.206
263	3.188
264	3.171
265	3.159
266	3.147
267	3.135
268	3.123
269	3.132
270	3.141
271	3.15
272	3.159
273	3.167
274	3.175
275	3.183
276	3.191
277	3.2
278	3.21
279	3.219
280	3.229
281	3.245
282	3.262
283	3.278
284	3.295
285	3.327
286	3.359
287	3.392
288	3.424
289	3.466
290	3.509
291	3.552
292	3.595
293	3.644
294	3.693
295	3.743
296	3.792
297	3.845
298	3.898
299	3.951
300	4.003
301	4.053
302	4.103
303	4.153
304	4.203
305	4.25
306	4.296
307	4.343
308	4.39
309	4.438
310	4.485
311	4.533
312	4.581
313	4.639
314	4.697
315	4.756
316	4.814
317	4.883
318	4.953
319	5.022
320	5.091
321	5.169
322	5.248
323	5.326
324	5.404
325	5.494
326	5.584
327	5.673
328	5.763
329	5.861
330	5.959
331	6.057
332	6.155
333	6.262
334	6.368
335	6.475
336	6.582
337	6.692
338	6.802
339	6.912
340	7.022
341	7.139
342	7.255
343	7.372
344	7.489
345	7.618
346	7.747
347	7.876
348	8.005
349	8.153
350	8.302
351	8.451
352	8.599
353	8.753
354	8.907
355	9.061
356	9.214
357	9.339
358	9.464
359	9.589
360	9.714
361	9.819
362	9.924
363	10.028
364	10.133
365	10.228
366	10.323
367	10.418
368	10.513
369	10.609
370	10.704
371	10.799
372	10.894
373	11.011
374	11.127
375	11.244
376	11.36
377	11.478
378	11.596
379	11.713
380	11.831
381	11.947
382	12.063
383	12.179
384	12.295
385	12.398
386	12.501
387	12.604
388	12.706
389	12.797
390	12.888
391	12.979
392	13.069
393	13.151
394	13.232
395	13.313
396	13.394
397	13.472
398	13.551
399	13.63
400	13.708
401	13.782
402	13.856
403	13.93
404	14.004
405	14.063
406	14.121
407	14.179
408	14.237
409	14.278
410	14.319
411	14.36
412	14.4
413	14.431
414	14.462
415	14.492
416	14.523
417	14.544
418	14.565
419	14.586
420	14.607
421	14.619
422	14.63
423	14.642
424	14.653
425	14.652
426	14.651
427	14.65
428	14.648
429	14.622
430	14.596
431	14.57
432	14.544
433	14.508
434	14.471
435	14.435
436	14.398
437	14.347
438	14.297
439	14.246
440	14.195
441	14.126
442	14.057
443	13.989
444	13.92
445	13.85
446	13.781
447	13.712
448	13.642
449	13.565
450	13.489
451	13.412
452	13.335
453	13.249
454	13.163
455	13.077
456	12.99
457	12.9
458	12.81
459	12.719
460	12.629
461	12.541
462	12.454
463	12.366
464	12.278
465	12.198
466	12.118
467	12.038
468	11.958
469	11.857
470	11.755
471	11.654
472	11.553
473	11.449
474	11.345
475	11.241
476	11.136
477	11.056
478	10.976
479	10.895
480	10.815
481	10.743
482	10.672
483	10.6
484	10.529
485	10.481
486	10.433
487	10.385
488	10.338
489	10.314
490	10.29
491	10.267
492	10.243
493	10.242
494	10.241
495	10.24
496	10.239
497	10.229
498	10.218
499	10.208
500	10.198
501	10.186
502	10.175
503	10.164
504	10.152
505	10.146
506	10.139
507	10.133
508	10.126
509	10.118
510	10.111
511	10.103
512	10.096
513	10.085
514	10.075
515	10.064
516	10.054
517	10.055
518	10.056
519	10.058
520	10.059
521	10.067
522	10.075
523	10.083
524	10.092
525	10.102
526	10.113
527	10.123
528	10.134
529	10.152
530	10.17
531	10.188
532	10.206
533	10.222
534	10.239
535	10.255
536	10.271
537	10.29
538	10.308
539	10.326
540	10.345
541	10.367
542	10.389
543	10.411
544	10.433
545	10.448
546	10.463
547	10.477
548	10.492
549	10.503
550	10.514
551	10.525
552	10.536
553	10.559
554	10.581
555	10.604
556	10.627
557	10.647
558	10.668
559	10.688
560	10.709
561	10.725
562	10.742
563	10.758
564	10.775
565	10.791
566	10.807
567	10.823
568	10.84
569	10.872
570	10.904
571	10.936
572	10.968
573	11.008
574	11.047
575	11.087
576	11.126
577	11.171
578	11.216
579	11.261
580	11.307
581	11.367
582	11.427
583	11.487
584	11.548
585	11.615
586	11.682
587	11.75
588	11.817
589	11.889
590	11.961
591	12.033
592	12.105
593	12.172
594	12.239
595	12.306
596	12.373
597	12.454
598	12.535
599	12.616
600	12.698
601	12.774
602	12.85
603	12.926
604	13.002
605	13.068
606	13.134
607	13.201
608	13.267
609	13.328
610	13.39
611	13.451
612	13.513
613	13.557
614	13.601
615	13.646
616	13.69
617	13.69
618	13.691
619	13.692
620	13.692
621	13.673
622	13.654
623	13.635
624	13.616
625	13.582
626	13.548
627	13.514
628	13.479
629	13.432
630	13.384
631	13.337
632	13.289
633	13.236
634	13.182
635	13.129
636	13.076
637	13.014
638	12.952
639	12.89
640	12.828
641	12.752
642	12.677
643	12.601
644	12.525
645	12.432
646	12.339
647	12.246
648	12.153
649	12.06
650	11.967
651	11.875
652	11.782
653	11.683
654	11.585
655	11.486
656	11.388
657	11.305
658	11.223
659	11.14
660	11.057
661	10.973
662	10.888
663	10.803
664	10.718
665	10.638
666	10.557
667	10.477
668	10.396
669	10.319
670	10.242
671	10.165
672	10.088
673	10.014
674	9.94
675	9.866
676	9.791
677	9.718
678	9.645
679	9.572
680	9.499
681	9.437
682	9.375
683	9.313
684	9.252
685	9.198
686	9.145
687	9.092
688	9.038
689	8.995
690	8.952
691	8.909
692	8.866
693	8.841
694	8.816
695	8.791
696	8.766
697	8.76
698	8.753
699	8.747
700	8.741
701	8.757
702	8.774
703	8.79
704	8.807
705	8.843
706	8.88
707	8.917
708	8.954
709	9.003
710	9.051
711	9.1
712	9.149
713	9.21
714	9.271
715	9.332
716	9.393
717	9.471
718	9.549
719	9.627
720	9.705
721	9.782
722	9.859
723	9.936
724	10.013
725	10.089
726	10.166
727	10.243
728	10.319
729	10.395
730	10.472
731	10.548
732	10.624
733	10.689
734	10.754
735	10.819
736	10.884
737	10.941
738	10.998
739	11.055
740	11.112
741	11.165
742	11.217
743	11.269
744	11.321
745	11.373
746	11.425
747	11.477
748	11.529
749	11.573
750	11.618
751	11.662
752	11.707
753	11.745
754	11.784
755	11.823
756	11.861
757	11.888
758	11.914
759	11.941
760	11.967
761	11.999
762	12.031
763	12.063
764	12.096
765	12.125
766	12.155
767	12.185
768	12.215
769	12.245
770	12.275
771	12.306
772	12.336
773	12.37
774	12.405
775	12.44
776	12.475
777	12.515
778	12.555
779	12.595
780	12.635
781	12.677
782	12.718
783	12.76
784	12.802
785	12.846
786	12.889
787	12.933
788	12.977
789	13.02
790	13.063
791	13.106
792	13.148
793	13.193
794	13.238
795	13.283
796	13.328
797	13.373
798	13.418
799	13.462
800	13.507
801	13.55
802	13.593
803	13.636
804	13.68
805	13.722
806	13.765
807	13.808
808	13.85
809	13.89
810	13.929
811	13.968
812	14.008
813	14.044
814	14.08
815	14.115
816	14.151
817	14.194
818	14.237
819	14.28
820	14.323
821	14.367
822	14.411
823	14.455
824	14.499
825	14.533
826	14.568
827	14.602
828	14.637
829	14.661
830	14.685
831	14.709
832	14.733
833	14.744
834	14.755
835	14.766
836	14.777
837	14.788
838	14.8
839	14.811
840	14.823
841	14.829
842	14.835
843	14.841
844	14.847
845	14.864
846	14.882
847	14.899
848	14.916
849	14.933
850	14.95
851	14.967
852	14.984
853	15
854	15.017
855	15.033
856	15.05
857	15.07
858	15.091
859	15.112
860	15.133
861	15.167
862	15.202
863	15.236
864	15.27
865	15.308
866	15.345
867	15.382
868	15.419
869	15.453
870	15.487
871	15.52
872	15.554
873	15.589
874	15.624
875	15.659
876	15.694
877	15.727
878	15.759
879	15.792
880	15.824
881	15.87
882	15.917
883	15.963
884	16.009
885	16.026
886	16.043
887	16.059
888	16.076
889	16.093
890	16.11
891	16.127
892	16.144
893	16.147
894	16.149
895	16.152
896	16.154
897	16.156
898	16.157
899	16.158
900	16.16
901	16.156
902	16.152
903	16.148
904	16.144
905	16.149
906	16.154
907	16.16
908	16.165
909	16.156
910	16.147
911	16.139
912	16.13
913	16.117
914	16.104
915	16.09
916	16.077
917	16.052
918	16.027
919	16.001
920	15.976
921	15.94
922	15.904
923	15.868
924	15.832
925	15.792
926	15.753
927	15.714
928	15.674
929	15.645
930	15.616
931	15.587
932	15.559
933	15.521
934	15.484
935	15.447
936	15.41
937	15.363
938	15.315
939	15.267
940	15.22
941	15.166
942	15.112
943	15.058
944	15.004
945	14.934
946	14.863
947	14.793
948	14.723
949	14.648
950	14.574
951	14.499
952	14.424
953	14.342
954	14.26
955	14.178
956	14.096
957	14.019
958	13.941
959	13.864
960	13.787
961	13.699
962	13.612
963	13.524
964	13.436
965	13.351
966	13.266
967	13.18
968	13.095
969	13.026
970	12.957
971	12.888
972	12.819
973	12.757
974	12.696
975	12.635
976	12.573
977	12.528
978	12.482
979	12.437
980	12.391
981	12.348
982	12.305
983	12.262
984	12.219
985	12.215
986	12.211
987	12.207
988	12.203
989	12.204
990	12.205
991	12.206
992	12.207
993	12.222
994	12.237
995	12.252
996	12.268
997	12.286
998	12.304
999	12.322
1000	12.341
1001	12.366
1002	12.391
1003	12.416
1004	12.441
1005	12.459
1006	12.476
1007	12.494
1008	12.512
1009	12.546
1010	12.58
1011	12.615
1012	12.649
1013	12.685
1014	12.722
1015	12.758
1016	12.794
1017	12.832
1018	12.869
1019	12.906
1020	12.944
1021	12.985
1022	13.026
1023	13.066
1024	13.107
1025	13.153
1026	13.198
1027	13.243
1028	13.289
1029	13.325
1030	13.361
1031	13.397
1032	13.433
1033	13.478
1034	13.524
1035	13.569
1036	13.615
1037	13.659
1038	13.702
1039	13.746
1040	13.79
1041	13.835
1042	13.879
1043	13.924
1044	13.969
1045	14.008
1046	14.048
1047	14.087
1048	14.126
1049	14.165
1050	14.204
1051	14.243
1052	14.282
1053	14.322
1054	14.362
1055	14.402
1056	14.442
1057	14.47
1058	14.497
1059	14.525
1060	14.553
1061	14.582
1062	14.612
1063	14.641
1064	14.671
1065	14.7
1066	14.73
1067	14.759
1068	14.788
1069	14.81
1070	14.832
1071	14.855
1072	14.877
1073	14.898
1074	14.919
1075	14.94
1076	14.962
1077	14.979
1078	14.995
1079	15.012
1080	15.029
1081	15.042
1082	15.054
1083	15.067
1084	15.08
1085	15.091
1086	15.103
1087	15.115
1088	15.127
1089	15.138
1090	15.149
1091	15.16
1092	15.172
1093	15.183
1094	15.194
1095	15.205
1096	15.216
1097	15.226
1098	15.236
1099	15.245
1100	15.255
1101	15.265
1102	15.275
1103	15.286
1104	15.296
1105	15.307
1106	15.318
1107	15.329
1108	15.34
1109	15.352
1110	15.364
1111	15.376
1112	15.388
1113	15.402
1114	15.415
1115	15.429
1116	15.442
1117	15.458
1118	15.474
1119	15.49
1120	15.506
1121	15.522
1122	15.537
1123	15.553
1124	15.569
1125	15.586
1126	15.604
1127	15.621
1128	15.638
1129	15.657
1130	15.677
1131	15.696
1132	15.715
1133	15.736
1134	15.757
1135	15.778
1136	15.799
1137	15.821
1138	15.844
1139	15.867
1140	15.889
1141	15.914
1142	15.938
1143	15.963
1144	15.987
1145	16.013
1146	16.039
1147	16.065
1148	16.091
1149	16.118
1150	16.146
1151	16.173
1152	16.201
1153	16.227
1154	16.253
1155	16.279
1156	16.306
1157	16.331
1158	16.357
1159	16.382
1160	16.408
1161	16.431
1162	16.454
1163	16.477
1164	16.501
1165	16.521
1166	16.541
1167	16.561
1168	16.581
1169	16.599
1170	16.617
1171	16.634
1172	16.652
1173	16.665
1174	16.677
1175	16.69
1176	16.703
1177	16.712
1178	16.721
1179	16.731
1180	16.74
1181	16.746
1182	16.752
1183	16.758
1184	16.765
1185	16.766
1186	16.767
1187	16.768
1188	16.769
1189	16.767
1190	16.766
1191	16.764
1192	16.763
1193	16.757
1194	16.751
1195	16.744
1196	16.738
1197	16.728
1198	16.717
1199	16.706
1200	16.695
1201	16.681
1202	16.666
1203	16.651
1204	16.636
1205	16.618
1206	16.599
1207	16.58
1208	16.562
1209	16.54
1210	16.519
1211	16.498
1212	16.476
1213	16.454
1214	16.432
1215	16.41
1216	16.388
1217	16.362
1218	16.337
1219	16.312
1220	16.287
1221	16.259
1222	16.231
1223	16.203
1224	16.175
1225	16.138
1226	16.102
1227	16.065
1228	16.029
1229	15.985
1230	15.94
1231	15.896
1232	15.852
1233	15.801
1234	15.75
1235	15.699
1236	15.648
1237	15.58
1238	15.513
1239	15.445
1240	15.377
1241	15.294
1242	15.21
1243	15.127
1244	15.043
1245	14.946
1246	14.85
1247	14.753
1248	14.656
1249	14.55
1250	14.443
1251	14.337
1252	14.23
1253	14.111
1254	13.992
1255	13.873
1256	13.754
1257	13.629
1258	13.504
1259	13.379
1260	13.254
1261	13.127
1262	13
1263	12.872
1264	12.745
1265	12.615
1266	12.484
1267	12.354
1268	12.223
1269	12.09
1270	11.956
1271	11.823
1272	11.69
1273	11.556
1274	11.422
1275	11.288
1276	11.154
1277	11.018
1278	10.881
1279	10.745
1280	10.609
1281	10.471
1282	10.333
1283	10.195
1284	10.057
1285	9.922
1286	9.786
1287	9.65
1288	9.514
1289	9.381
1290	9.247
1291	9.114
1292	8.981
1293	8.853
1294	8.725
1295	8.598
1296	8.47
1297	8.348
1298	8.225
1299	8.103
1300	7.981
1301	7.865
1302	7.749
1303	7.634
1304	7.518
1305	7.409
1306	7.3
1307	7.191
1308	7.082
1309	6.98
1310	6.877
1311	6.775
1312	6.673
1313	6.579
1314	6.484
1315	6.39
1316	6.296
1317	6.213
1318	6.129
1319	6.045
1320	5.962
1321	5.889
1322	5.815
1323	5.742
1324	5.669
1325	5.607
1326	5.545
1327	5.484
1328	5.422
1329	5.367
1330	5.313
1331	5.259
1332	5.205
1333	5.155
1334	5.105
1335	5.055
1336	5.005
1337	4.96
1338	4.916
1339	4.871
1340	4.827
1341	4.783
1342	4.74
1343	4.697
1344	4.653
1345	4.609
1346	4.564
1347	4.52
1348	4.475
1349	4.424
1350	4.373
1351	4.321
1352	4.27
1353	4.216
1354	4.162
1355	4.108
1356	4.054
1357	3.994
1358	3.933
1359	3.873
1360	3.812
1361	3.743
1362	3.675
1363	3.606
1364	3.537
1365	3.466
1366	3.395
1367	3.324
1368	3.254
1369	3.184
1370	3.114
1371	3.044
1372	2.974
1373	2.91
1374	2.846
1375	2.782
1376	2.718
1377	2.666
1378	2.614
1379	2.563
1380	2.511
1381	2.475
1382	2.44
1383	2.404
1384	2.369
1385	2.345
1386	2.321
1387	2.297
1388	2.273
1389	2.259
1390	2.245
1391	2.231
1392	2.218
1393	2.214
1394	2.211
1395	2.208
1396	2.205
1397	2.214
1398	2.222
1399	2.231
1400	2.24
1401	2.26
1402	2.28
1403	2.3
1404	2.32
1405	2.352
1406	2.384
1407	2.416
1408	2.448
1409	2.491
1410	2.535
1411	2.578
1412	2.622
1413	2.673
1414	2.724
1415	2.776
1416	2.827
1417	2.886
1418	2.944
1419	3.002
1420	3.061
1421	3.125
1422	3.19
1423	3.254
1424	3.319
1425	3.387
1426	3.455
1427	3.522
1428	3.59
1429	3.66
1430	3.73
1431	3.799
1432	3.869
1433	3.942
1434	4.014
1435	4.087
1436	4.16
1437	4.238
1438	4.316
1439	4.394
1440	4.473
1441	4.552
1442	4.631
1443	4.71
1444	4.79
1445	4.868
1446	4.945
1447	5.023
1448	5.101
1449	5.173
1450	5.244
1451	5.316
1452	5.387
1453	5.453
1454	5.519
1455	5.585
1456	5.651
1457	5.707
1458	5.762
1459	5.818
1460	5.873
1461	5.916
1462	5.959
1463	6.002
1464	6.045
1465	6.075
1466	6.105
1467	6.135
1468	6.164
1469	6.176
1470	6.188
1471	6.2
1472	6.212
1473	6.204
1474	6.196
1475	6.188
1476	6.18
1477	6.159
1478	6.137
1479	6.116
1480	6.095
1481	6.057
1482	6.018
1483	5.98
1484	5.941
1485	5.892
1486	5.843
1487	5.793
1488	5.744
1489	5.687
1490	5.631
1491	5.575
1492	5.519
1493	5.463
1494	5.407
1495	5.35
1496	5.294
1497	5.241
1498	5.188
1499	5.134
1500	5.081
1501	5.027
1502	4.974
1503	4.92
1504	4.866
1505	4.813
1506	4.759
1507	4.706
1508	4.652
1509	4.601
1510	4.55
1511	4.499
1512	4.448
1513	4.396
1514	4.344
1515	4.292
1516	4.24
1517	4.185
1518	4.129
1519	4.074
1520	4.019
1521	3.961
1522	3.903
1523	3.846
1524	3.788
1525	3.731
1526	3.673
1527	3.616
1528	3.559
1529	3.503
1530	3.447
1531	3.391
1532	3.336
1533	3.278
1534	3.22
1535	3.162
1536	3.104
1537	3.044
1538	2.984
1539	2.925
1540	2.865
1541	2.811
1542	2.757
1543	2.703
1544	2.648
1545	2.593
1546	2.538
1547	2.483
1548	2.428
1549	2.374
1550	2.321
1551	2.268
1552	2.214
1553	2.159
1554	2.104
1555	2.05
1556	1.995
1557	1.94
1558	1.884
1559	1.829
1560	1.774
1561	1.723
1562	1.671
1563	1.619
1564	1.567
1565	1.518
1566	1.469
1567	1.419
1568	1.37
1569	1.328
1570	1.286
1571	1.244
1572	1.202
1573	1.167
1574	1.131
1575	1.095
1576	1.059
1577	1.024
1578	0.988
1579	0.953
1580	0.917
1581	0.887
1582	0.856
1583	0.826
1584	0.796
1585	0.772
1586	0.748
1587	0.724
1588	0.7
1589	0.68
1590	0.661
1591	0.642
1592	0.623
1593	0.604
1594	0.584
1595	0.564
1596	0.545

## Sheet: Fig.2f
Position(μm)	Height(μm)
0	7.641
1	7.635
2	7.628
3	7.621
4	7.614
5	7.608
6	7.603
7	7.597
8	7.592
9	7.59
10	7.589
11	7.587
12	7.586
13	7.583
14	7.581
15	7.578
16	7.576
17	7.573
18	7.569
19	7.566
20	7.562
21	7.562
22	7.561
23	7.56
24	7.559
25	7.555
26	7.551
27	7.547
28	7.542
29	7.542
30	7.541
31	7.54
32	7.54
33	7.55
34	7.56
35	7.571
36	7.581
37	7.588
38	7.595
39	7.602
40	7.609
41	7.618
42	7.627
43	7.636
44	7.645
45	7.66
46	7.675
47	7.689
48	7.704
49	7.725
50	7.746
51	7.768
52	7.789
53	7.815
54	7.842
55	7.868
56	7.895
57	7.927
58	7.959
59	7.99
60	8.022
61	8.056
62	8.09
63	8.124
64	8.157
65	8.195
66	8.233
67	8.27
68	8.308
69	8.344
70	8.38
71	8.416
72	8.452
73	8.491
74	8.531
75	8.571
76	8.611
77	8.658
78	8.706
79	8.754
80	8.801
81	8.853
82	8.904
83	8.956
84	9.007
85	9.061
86	9.116
87	9.17
88	9.224
89	9.273
90	9.322
91	9.371
92	9.42
93	9.459
94	9.499
95	9.538
96	9.577
97	9.619
98	9.662
99	9.704
100	9.746
101	9.788
102	9.831
103	9.873
104	9.915
105	9.97
106	10.025
107	10.08
108	10.135
109	10.199
110	10.263
111	10.327
112	10.391
113	10.459
114	10.527
115	10.595
116	10.663
117	10.738
118	10.813
119	10.889
120	10.964
121	11.042
122	11.119
123	11.197
124	11.274
125	11.363
126	11.451
127	11.539
128	11.627
129	11.717
130	11.806
131	11.896
132	11.986
133	12.073
134	12.16
135	12.247
136	12.333
137	12.427
138	12.521
139	12.615
140	12.709
141	12.798
142	12.888
143	12.977
144	13.067
145	13.15
146	13.233
147	13.316
148	13.399
149	13.477
150	13.554
151	13.631
152	13.708
153	13.781
154	13.854
155	13.928
156	14.001
157	14.073
158	14.146
159	14.219
160	14.291
161	14.364
162	14.437
163	14.511
164	14.584
165	14.654
166	14.723
167	14.793
168	14.863
169	14.929
170	14.995
171	15.061
172	15.127
173	15.185
174	15.242
175	15.3
176	15.358
177	15.4
178	15.443
179	15.485
180	15.528
181	15.561
182	15.594
183	15.628
184	15.661
185	15.684
186	15.706
187	15.728
188	15.751
189	15.762
190	15.773
191	15.784
192	15.795
193	15.795
194	15.795
195	15.796
196	15.796
197	15.77
198	15.745
199	15.719
200	15.693
201	15.64
202	15.587
203	15.534
204	15.481
205	15.391
206	15.302
207	15.212
208	15.122
209	14.996
210	14.869
211	14.743
212	14.617
213	14.478
214	14.339
215	14.201
216	14.062
217	13.951
218	13.841
219	13.73
220	13.619
221	13.564
222	13.508
223	13.452
224	13.396
225	13.388
226	13.38
227	13.372
228	13.363
229	13.393
230	13.422
231	13.452
232	13.481
233	13.552
234	13.623
235	13.694
236	13.764
237	13.864
238	13.964
239	14.064
240	14.164
241	14.291
242	14.417
243	14.544
244	14.67
245	14.827
246	14.984
247	15.141
248	15.297
249	15.451
250	15.604
251	15.758
252	15.911
253	16.076
254	16.241
255	16.406
256	16.571
257	16.745
258	16.918
259	17.091
260	17.264
261	17.436
262	17.608
263	17.78
264	17.952
265	18.12
266	18.287
267	18.454
268	18.621
269	18.791
270	18.96
271	19.13
272	19.3
273	19.473
274	19.646
275	19.819
276	19.992
277	20.164
278	20.336
279	20.508
280	20.681
281	20.85
282	21.02
283	21.189
284	21.358
285	21.523
286	21.687
287	21.852
288	22.016
289	22.169
290	22.323
291	22.476
292	22.629
293	22.769
294	22.909
295	23.049
296	23.189
297	23.317
298	23.445
299	23.572
300	23.7
301	23.817
302	23.934
303	24.051
304	24.168
305	24.269
306	24.369
307	24.469
308	24.57
309	24.655
310	24.74
311	24.824
312	24.909
313	24.968
314	25.027
315	25.086
316	25.145
317	25.143
318	25.142
319	25.14
320	25.138
321	25.071
322	25.003
323	24.935
324	24.867
325	24.756
326	24.645
327	24.534
328	24.423
329	24.297
330	24.172
331	24.046
332	23.92
333	23.785
334	23.65
335	23.515
336	23.38
337	23.258
338	23.136
339	23.014
340	22.892
341	22.8
342	22.708
343	22.616
344	22.523
345	22.466
346	22.409
347	22.351
348	22.294
349	22.293
350	22.292
351	22.291
352	22.29
353	22.307
354	22.324
355	22.341
356	22.358
357	22.381
358	22.404
359	22.427
360	22.45
361	22.509
362	22.568
363	22.627
364	22.686
365	22.771
366	22.855
367	22.94
368	23.025
369	23.111
370	23.197
371	23.283
372	23.369
373	23.459
374	23.55
375	23.64
376	23.731
377	23.805
378	23.879
379	23.954
380	24.028
381	24.128
382	24.228
383	24.329
384	24.429
385	24.537
386	24.645
387	24.754
388	24.862
389	24.958
390	25.054
391	25.15
392	25.246
393	25.344
394	25.442
395	25.54
396	25.638
397	25.756
398	25.874
399	25.992
400	26.11
401	26.216
402	26.322
403	26.428
404	26.534
405	26.646
406	26.758
407	26.869
408	26.981
409	27.085
410	27.19
411	27.294
412	27.399
413	27.518
414	27.637
415	27.756
416	27.875
417	27.989
418	28.103
419	28.217
420	28.331
421	28.422
422	28.514
423	28.605
424	28.696
425	28.807
426	28.917
427	29.028
428	29.138
429	29.272
430	29.405
431	29.539
432	29.672
433	29.789
434	29.906
435	30.023
436	30.14
437	30.276
438	30.412
439	30.548
440	30.684
441	30.801
442	30.919
443	31.036
444	31.153
445	31.225
446	31.296
447	31.368
448	31.439
449	31.482
450	31.526
451	31.569
452	31.612
453	31.655
454	31.698
455	31.74
456	31.783
457	31.819
458	31.856
459	31.892
460	31.928
461	31.938
462	31.948
463	31.958
464	31.968
465	31.969
466	31.97
467	31.971
468	31.972
469	31.972
470	31.972
471	31.972
472	31.972
473	31.953
474	31.934
475	31.915
476	31.896
477	31.867
478	31.839
479	31.811
480	31.782
481	31.696
482	31.611
483	31.525
484	31.439
485	31.329
486	31.218
487	31.108
488	30.997
489	30.897
490	30.796
491	30.696
492	30.595
493	30.496
494	30.396
495	30.297
496	30.197
497	30.07
498	29.944
499	29.817
500	29.69
501	29.566
502	29.442
503	29.318
504	29.195
505	29.061
506	28.928
507	28.795
508	28.662
509	28.532
510	28.402
511	28.272
512	28.141
513	27.995
514	27.849
515	27.702
516	27.556
517	27.417
518	27.278
519	27.139
520	27
521	26.883
522	26.766
523	26.649
524	26.532
525	26.397
526	26.262
527	26.127
528	25.992
529	25.841
530	25.69
531	25.538
532	25.387
533	25.262
534	25.137
535	25.012
536	24.887
537	24.756
538	24.625
539	24.494
540	24.363
541	24.255
542	24.147
543	24.039
544	23.932
545	23.861
546	23.791
547	23.721
548	23.651
549	23.603
550	23.556
551	23.509
552	23.462
553	23.422
554	23.382
555	23.342
556	23.302
557	23.277
558	23.252
559	23.227
560	23.202
561	23.181
562	23.161
563	23.141
564	23.121
565	23.099
566	23.078
567	23.056
568	23.035
569	23.011
570	22.986
571	22.962
572	22.938
573	22.92
574	22.902
575	22.884
576	22.866
577	22.856
578	22.847
579	22.838
580	22.829
581	22.826
582	22.822
583	22.819
584	22.816
585	22.806
586	22.797
587	22.788
588	22.779
589	22.75
590	22.721
591	22.692
592	22.663
593	22.601
594	22.539
595	22.477
596	22.416
597	22.346
598	22.276
599	22.206
600	22.137
601	22.059
602	21.981
603	21.903
604	21.825
605	21.732
606	21.639
607	21.545
608	21.452
609	21.326
610	21.199
611	21.073
612	20.947
613	20.796
614	20.646
615	20.495
616	20.345
617	20.169
618	19.993
619	19.817
620	19.641
621	19.45
622	19.258
623	19.066
624	18.874
625	18.68
626	18.486
627	18.292
628	18.097
629	17.915
630	17.732
631	17.55
632	17.367
633	17.191
634	17.014
635	16.837
636	16.661
637	16.483
638	16.306
639	16.129
640	15.951
641	15.781
642	15.61
643	15.439
644	15.269
645	15.107
646	14.945
647	14.783
648	14.621
649	14.465
650	14.309
651	14.153
652	13.997
653	13.85
654	13.703
655	13.556
656	13.409
657	13.271
658	13.134
659	12.996
660	12.858
661	12.73
662	12.602
663	12.474
664	12.346
665	12.228
666	12.11
667	11.992
668	11.874
669	11.77
670	11.666
671	11.563
672	11.459
673	11.369
674	11.279
675	11.19
676	11.1
677	11.019
678	10.938
679	10.858
680	10.777
681	10.702
682	10.627
683	10.552
684	10.477
685	10.408
686	10.339
687	10.27
688	10.2
689	10.14
690	10.08
691	10.02
692	9.96
693	9.914
694	9.867
695	9.821
696	9.775
697	9.732
698	9.688
699	9.645
700	9.602
701	9.567
702	9.532
703	9.497
704	9.463
705	9.437
706	9.412
707	9.387
708	9.362
709	9.359
710	9.357
711	9.355
712	9.353
713	9.358
714	9.363
715	9.368
716	9.373
717	9.382
718	9.391
719	9.4
720	9.409
721	9.413
722	9.416
723	9.42
724	9.424
725	9.409
726	9.394
727	9.38
728	9.365
729	9.323
730	9.28
731	9.237
732	9.195
733	9.133
734	9.071
735	9.01
736	8.948
737	8.871
738	8.795
739	8.719
740	8.642
741	8.549
742	8.456
743	8.363
744	8.27
745	8.161
746	8.052
747	7.944
748	7.835
749	7.72
750	7.606
751	7.491
752	7.376
753	7.256
754	7.136
755	7.015
756	6.895
757	6.769
758	6.644
759	6.518
760	6.393
761	6.269
762	6.145
763	6.021
764	5.897
765	5.781
766	5.665
767	5.549
768	5.433
769	5.322
770	5.211
771	5.1
772	4.989
773	4.879
774	4.769
775	4.659
776	4.548
777	4.447
778	4.346
779	4.244
780	4.143
781	4.056
782	3.969
783	3.883
784	3.796
785	3.718
786	3.641
787	3.563
788	3.486
789	3.413
790	3.34
791	3.268
792	3.195
793	3.127
794	3.058
795	2.99
796	2.921
797	2.857
798	2.793
799	2.728
800	2.664
801	2.601
802	2.537
803	2.474
804	2.41
805	2.359
806	2.307
807	2.255
808	2.204
809	2.167
810	2.13
811	2.094
812	2.057
813	2.035
814	2.014
815	1.993
816	1.971
817	1.965
818	1.959
819	1.952
820	1.946
821	1.955
822	1.964
823	1.973
824	1.982
825	2.007
826	2.032
827	2.057
828	2.083
829	2.123
830	2.163
831	2.204
832	2.244
833	2.3
834	2.355
835	2.411
836	2.466
837	2.538
838	2.61
839	2.682
840	2.753
841	2.836
842	2.918
843	3
844	3.082
845	3.171
846	3.259
847	3.348
848	3.437
849	3.527
850	3.617
851	3.707
852	3.798
853	3.887
854	3.976
855	4.066
856	4.155
857	4.243
858	4.331
859	4.42
860	4.508
861	4.589
862	4.671
863	4.752
864	4.834
865	4.905
866	4.976
867	5.047
868	5.118
869	5.183
870	5.247
871	5.312
872	5.377
873	5.44
874	5.504
875	5.567
876	5.63
877	5.689
878	5.748
879	5.806
880	5.865
881	5.919
882	5.973
883	6.027
884	6.081
885	6.136
886	6.19
887	6.244
888	6.299
889	6.352
890	6.406
891	6.46
892	6.513
893	6.565
894	6.616
895	6.668
896	6.72
897	6.769
898	6.818
899	6.867
900	6.916
901	6.966
902	7.017
903	7.067
904	7.117
905	7.163
906	7.209
907	7.255
908	7.3
909	7.344
910	7.388
911	7.432
912	7.476
913	7.518
914	7.56
915	7.603
916	7.645
917	7.686
918	7.727
919	7.768
920	7.81
921	7.849
922	7.889
923	7.929
924	7.969
925	8.011
926	8.054
927	8.096
928	8.139
929	8.185
930	8.231
931	8.277
932	8.323
933	8.371
934	8.42
935	8.468
936	8.517
937	8.565
938	8.613
939	8.661
940	8.71
941	8.76
942	8.811
943	8.861
944	8.911
945	8.964
946	9.017
947	9.07
948	9.123
949	9.18
950	9.236
951	9.292
952	9.348
953	9.409
954	9.47
955	9.531
956	9.592
957	9.659
958	9.726
959	9.793
960	9.86
961	9.93
962	10.001
963	10.072
964	10.143
965	10.222
966	10.301
967	10.38
968	10.459
969	10.545
970	10.631
971	10.718
972	10.804
973	10.9
974	10.997
975	11.094
976	11.19
977	11.294
978	11.397
979	11.501
980	11.605
981	11.715
982	11.825
983	11.935
984	12.045
985	12.167
986	12.289
987	12.411
988	12.533
989	12.664
990	12.795
991	12.926
992	13.057
993	13.197
994	13.336
995	13.476
996	13.616
997	13.763
998	13.911
999	14.058
1000	14.205
1001	14.357
1002	14.509
1003	14.661
1004	14.813
1005	14.97
1006	15.128
1007	15.286
1008	15.443
1009	15.605
1010	15.766
1011	15.927
1012	16.088
1013	16.253
1014	16.418
1015	16.582
1016	16.747
1017	16.914
1018	17.081
1019	17.247
1020	17.414
1021	17.583
1022	17.752
1023	17.921
1024	18.09
1025	18.257
1026	18.425
1027	18.593
1028	18.761
1029	18.926
1030	19.092
1031	19.258
1032	19.424
1033	19.587
1034	19.751
1035	19.914
1036	20.078
1037	20.241
1038	20.404
1039	20.566
1040	20.729
1041	20.888
1042	21.047
1043	21.205
1044	21.364
1045	21.517
1046	21.67
1047	21.823
1048	21.976
1049	22.122
1050	22.267
1051	22.413
1052	22.559
1053	22.695
1054	22.831
1055	22.967
1056	23.104
1057	23.229
1058	23.355
1059	23.48
1060	23.606
1061	23.723
1062	23.841
1063	23.958
1064	24.076
1065	24.181
1066	24.287
1067	24.393
1068	24.498
1069	24.594
1070	24.689
1071	24.784
1072	24.88
1073	24.964
1074	25.048
1075	25.132
1076	25.216
1077	25.292
1078	25.368
1079	25.444
1080	25.519
1081	25.587
1082	25.655
1083	25.723
1084	25.791
1085	25.846
1086	25.9
1087	25.954
1088	26.009
1089	26.056
1090	26.103
1091	26.15
1092	26.197
1093	26.238
1094	26.279
1095	26.321
1096	26.362
1097	26.398
1098	26.434
1099	26.47
1100	26.506
1101	26.536
1102	26.566
1103	26.596
1104	26.626
1105	26.648
1106	26.67
1107	26.691
1108	26.713
1109	26.728
1110	26.743
1111	26.757
1112	26.772
1113	26.781
1114	26.79
1115	26.799
1116	26.808
1117	26.813
1118	26.818
1119	26.823
1120	26.828
1121	26.829
1122	26.829
1123	26.829
1124	26.83
1125	26.825
1126	26.821
1127	26.817
1128	26.812
1129	26.804
1130	26.795
1131	26.787
1132	26.778
1133	26.767
1134	26.756
1135	26.745
1136	26.734
1137	26.721
1138	26.707
1139	26.694
1140	26.68
1141	26.663
1142	26.646
1143	26.629
1144	26.612
1145	26.593
1146	26.574
1147	26.555
1148	26.536
1149	26.516
1150	26.495
1151	26.474
1152	26.453
1153	26.427
1154	26.401
1155	26.375
1156	26.349
1157	26.319
1158	26.289
1159	26.26
1160	26.23
1161	26.195
1162	26.161
1163	26.126
1164	26.092
1165	26.054
1166	26.016
1167	25.978
1168	25.94
1169	25.901
1170	25.861
1171	25.822
1172	25.782
1173	25.742
1174	25.702
1175	25.662
1176	25.622
1177	25.58
1178	25.538
1179	25.496
1180	25.455
1181	25.413
1182	25.371
1183	25.329
1184	25.287
1185	25.246
1186	25.205
1187	25.164
1188	25.123
1189	25.082
1190	25.041
1191	25
1192	24.958
1193	24.916
1194	24.873
1195	24.83
1196	24.787
1197	24.74
1198	24.692
1199	24.644
1200	24.596
1201	24.537
1202	24.479
1203	24.42
1204	24.361
1205	24.284
1206	24.207
1207	24.13
1208	24.054
1209	23.961
1210	23.868
1211	23.775
1212	23.682
1213	23.575
1214	23.468
1215	23.361
1216	23.254
1217	23.141
1218	23.027
1219	22.913
1220	22.799
1221	22.681
1222	22.562
1223	22.444
1224	22.325
1225	22.196
1226	22.067
1227	21.938
1228	21.809
1229	21.674
1230	21.539
1231	21.404
1232	21.269
1233	21.132
1234	20.996
1235	20.859
1236	20.722
1237	20.583
1238	20.444
1239	20.304
1240	20.165
1241	20.022
1242	19.878
1243	19.735
1244	19.592
1245	19.446
1246	19.301
1247	19.155
1248	19.009
1249	18.865
1250	18.72
1251	18.575
1252	18.431
1253	18.289
1254	18.147
1255	18.005
1256	17.863
1257	17.724
1258	17.586
1259	17.447
1260	17.309
1261	17.172
1262	17.036
1263	16.9
1264	16.763
1265	16.623
1266	16.482
1267	16.341
1268	16.201
1269	16.048
1270	15.895
1271	15.742
1272	15.589
1273	15.43
1274	15.27
1275	15.111
1276	14.951
1277	14.787
1278	14.624
1279	14.461
1280	14.297
1281	14.13
1282	13.962
1283	13.794
1284	13.627
1285	13.459
1286	13.291
1287	13.123
1288	12.954
1289	12.792
1290	12.629
1291	12.467
1292	12.304
1293	12.151
1294	11.999
1295	11.846
1296	11.694
1297	11.556
1298	11.419
1299	11.281
1300	11.144
1301	11.027
1302	10.91
1303	10.793
1304	10.676
1305	10.582
1306	10.488
1307	10.395
1308	10.301
1309	10.223
1310	10.145
1311	10.068
1312	9.99
1313	9.922
1314	9.853
1315	9.785
1316	9.716
1317	9.65
1318	9.584
1319	9.518
1320	9.452
1321	9.388
1322	9.323
1323	9.259
1324	9.195
1325	9.138
1326	9.081
1327	9.024
1328	8.967
1329	8.909
1330	8.851
1331	8.793
1332	8.735
1333	8.668
1334	8.6
1335	8.533
1336	8.466
1337	8.393
1338	8.32
1339	8.248
1340	8.175
1341	8.103
1342	8.031
1343	7.959
1344	7.887
1345	7.818
1346	7.749
1347	7.68
1348	7.611
1349	7.547
1350	7.483
1351	7.419
1352	7.355
1353	7.298
1354	7.241
1355	7.184
1356	7.127
1357	7.08
1358	7.034
1359	6.987
1360	6.941
1361	6.91
1362	6.879
1363	6.848
1364	6.817
1365	6.804
1366	6.792
1367	6.78
1368	6.767
1369	6.774
1370	6.78
1371	6.786
1372	6.792
1373	6.809
1374	6.825
1375	6.841
1376	6.857
1377	6.883
1378	6.908
1379	6.933
1380	6.959
1381	6.991
1382	7.024
1383	7.057
1384	7.089
1385	7.125
1386	7.161
1387	7.196
1388	7.232
1389	7.266
1390	7.301
1391	7.336
1392	7.371
1393	7.405
1394	7.439
1395	7.473
1396	7.507
1397	7.538
1398	7.57
1399	7.602
1400	7.634
1401	7.666
1402	7.698
1403	7.73
1404	7.762
1405	7.798
1406	7.833
1407	7.869
1408	7.904
1409	7.944
1410	7.984
1411	8.025
1412	8.065
1413	8.111
1414	8.158
1415	8.204
1416	8.251
1417	8.301
1418	8.351
1419	8.401
1420	8.451
1421	8.504
1422	8.557
1423	8.61
1424	8.663
1425	8.717
1426	8.772
1427	8.827
1428	8.882
1429	8.94
1430	8.998
1431	9.056
1432	9.114
1433	9.178
1434	9.241
1435	9.305
1436	9.369
1437	9.427
1438	9.485
1439	9.543
1440	9.602
1441	9.656
1442	9.711
1443	9.766
1444	9.82
1445	9.863
1446	9.905
1447	9.948
1448	9.991
1449	10.022
1450	10.053
1451	10.084
1452	10.115
1453	10.135
1454	10.156
1455	10.177
1456	10.197
1457	10.206
1458	10.214
1459	10.222
1460	10.23
1461	10.223
1462	10.215
1463	10.208
1464	10.2
1465	10.184
1466	10.169
1467	10.153
1468	10.137
1469	10.116
1470	10.094
1471	10.072
1472	10.051
1473	10.024
1474	9.998
1475	9.971
1476	9.945
1477	9.913
1478	9.881
1479	9.849
1480	9.817
1481	9.781
1482	9.746
1483	9.71
1484	9.675
1485	9.637
1486	9.6
1487	9.563
1488	9.526
1489	9.486
1490	9.446
1491	9.406
1492	9.366
1493	9.322
1494	9.278
1495	9.235
1496	9.191
1497	9.147
1498	9.103
1499	9.059
1500	9.015
1501	8.971
1502	8.927
1503	8.883
1504	8.839
1505	8.795
1506	8.751
1507	8.708
1508	8.664
1509	8.619
1510	8.574
1511	8.529
1512	8.483
1513	8.437
1514	8.39
1515	8.343
1516	8.297
1517	8.249
1518	8.202
1519	8.154
1520	8.107
1521	8.057
1522	8.007
1523	7.957
1524	7.907
1525	7.852
1526	7.798
1527	7.743
1528	7.689
1529	7.628
1530	7.567
1531	7.506
1532	7.445
1533	7.372
1534	7.299
1535	7.226
1536	7.153
1537	7.074
1538	6.994
1539	6.915
1540	6.836
1541	6.749
1542	6.661
1543	6.574
1544	6.487
1545	6.388
1546	6.288
1547	6.189
1548	6.09
1549	5.982
1550	5.873
1551	5.764
1552	5.656
1553	5.54
1554	5.424
1555	5.308
1556	5.192
1557	5.067
1558	4.942
1559	4.818
1560	4.693
1561	4.564
1562	4.435
1563	4.307
1564	4.178
1565	4.043
1566	3.908
1567	3.773
1568	3.639
1569	3.502
1570	3.366
1571	3.23
1572	3.094
1573	2.958
1574	2.822
1575	2.685
1576	2.549
1577	2.414
1578	2.279
1579	2.145
1580	2.01
1581	1.878
1582	1.746
1583	1.613
1584	1.481
1585	1.352
1586	1.223
1587	1.094
1588	0.965
1589	0.841
1590	0.717
1591	0.593
1592	0.469
1593	0.352
1594	0.234
1595	0.117
1596	0

## Sheet: Fig.3d
Position(μm)	Height(μm)			Position(μm)	Height(μm)			Position(μm)	Height(μm)			Position(μm)	Height(μm)
150	8.70315			150	3.46467			150	4.17892			150	6.05266
151.25	8.71234			151.25	3.46682			151.25	4.19326			151.25	6.05853
152.5	8.72046			152.5	3.46163			152.5	4.20771			152.5	6.06552
153.75	8.72133			153.75	3.45653			153.75	4.21841			153.75	6.06765
155	8.72986			155	3.44955			155	4.22603			155	6.07108
156.25	8.74021			156.25	3.43855			156.25	4.23079			156.25	6.0732
157.5	8.74815			157.5	3.42856			157.5	4.2358			157.5	6.07473
158.75	8.75313			158.75	3.42			158.75	4.24347			158.75	6.07633
160	8.76182			160	3.41734			160	4.24805			160	6.07894
161.25	8.77401			161.25	3.41777			161.25	4.2526			161.25	6.07819
162.5	8.7588			162.5	3.42406			162.5	4.25148			162.5	6.08085
163.75	8.7421			163.75	3.42881			163.75	4.25078			163.75	6.0869
165	8.73066			165	3.43467			165	4.24977			165	6.09138
166.25	8.72887			166.25	3.43903			166.25	4.24748			166.25	6.09797
167.5	8.71827			167.5	3.44344			167.5	4.24307			167.5	6.10334
168.75	8.72189			168.75	3.44456			168.75	4.23679			168.75	6.11196
170	8.74205			170	3.44309			170	4.23059			170	6.12299
171.25	8.75894			171.25	3.43554			171.25	4.22705			171.25	6.13688
172.5	8.77734			172.5	3.43171			172.5	4.21777			172.5	6.1534
173.75	8.79503			173.75	3.43069			173.75	4.21239			173.75	6.17373
175	8.81194			175	3.42448			175	4.20785			175	6.1937
176.25	8.82807			176.25	3.4202			176.25	4.20983			176.25	6.21158
177.5	8.83699			177.5	3.41872			177.5	4.21531			177.5	6.22812
178.75	8.85162			178.75	3.41385			178.75	4.22153			178.75	6.24621
180	8.86026			180	3.41317			180	4.22732			180	6.26129
181.25	8.87171			181.25	3.41405			181.25	4.22805			181.25	6.2782
182.5	8.88724			182.5	3.41122			182.5	4.22782			182.5	6.29673
183.75	8.8938			183.75	3.40715			183.75	4.2311			183.75	6.31467
185	8.89483			185	3.40632			185	4.21642			185	6.33018
186.25	8.89692			186.25	3.40806			186.25	4.20444			186.25	6.34231
187.5	8.89822			187.5	3.40552			187.5	4.20085			187.5	6.35213
188.75	8.89894			188.75	3.40352			188.75	4.20098			188.75	6.36262
190	8.89343			190	3.39449			190	4.20602			190	6.37087
191.25	8.88574			191.25	3.37851			191.25	4.21274			191.25	6.37962
192.5	8.8767			192.5	3.36106			192.5	4.22341			192.5	6.39006
193.75	8.86177			193.75	3.34882			193.75	4.23535			193.75	6.40472
195	8.84041			195	3.34034			195	4.25338			195	6.42249
196.25	8.8258			196.25	3.33838			196.25	4.27082			196.25	6.44157
197.5	8.81648			197.5	3.34333			197.5	4.27226			197.5	6.46875
198.75	8.80097			198.75	3.35814			198.75	4.27438			198.75	6.49972
200	8.79245			200	3.3748			200	4.27581			200	6.53359
201.25	8.78584			201.25	3.39074			201.25	4.27745			201.25	6.56746
202.5	8.78817			202.5	3.39656			202.5	4.27875			202.5	6.59915
203.75	8.79416			203.75	3.39306			203.75	4.28167			203.75	6.67813
205	8.80699			205	3.38725			205	4.28721			205	6.69909
206.25	8.82358			206.25	3.38405			206.25	4.29577			206.25	6.7725
207.5	8.84499			207.5	3.37975			207.5	4.30579			207.5	6.87031
208.75	8.86475			208.75	3.37613			208.75	4.31177			208.75	6.94073
210	8.88353			210	3.3736			210	4.31521			210	7.12085
211.25	8.89842			211.25	3.37707			211.25	4.31317			211.25	7.30846
212.5	8.90861			212.5	3.38014			212.5	4.30293			212.5	7.51177
213.75	8.91656			213.75	3.38306			213.75	4.29323			213.75	7.75498
215	8.91986			215	3.38536			215	4.28185			215	7.85671
216.25	8.91899			216.25	3.38872			216.25	4.27692			216.25	8.03918
217.5	8.91979			217.5	3.39303			217.5	4.2786			217.5	8.08837
218.75	8.91718			218.75	3.39821			218.75	4.28112			218.75	8.30734
220	8.91992			220	3.39932			220	4.28624			220	8.42638
221.25	8.91707			221.25	3.39986			221.25	4.28967			221.25	8.55881
222.5	8.9092			222.5	3.39881			222.5	4.29451			222.5	8.78755
223.75	8.90554			223.75	3.39731			223.75	4.29548			223.75	8.99511
225	8.90654			225	3.39564			225	4.28317			225	9.24469
226.25	8.90757			226.25	3.39519			226.25	4.26608			226.25	9.38499
227.5	8.91266			227.5	3.3975			227.5	4.25325			227.5	9.33786
228.75	8.91372			228.75	3.39667			228.75	4.25041			228.75	9.56884
230	8.91329			230	3.39574			230	4.2557			230	9.79578
231.25	8.91338			231.25	3.39475			231.25	4.26452			231.25	10.1909
232.5	8.9069			232.5	3.39371			232.5	4.28042			232.5	10.5013
233.75	8.90124			233.75	3.39229			233.75	4.29966			233.75	11.0367
235	8.89881			235	3.38999			235	4.3209			235	11.5024
236.25	8.8968			236.25	3.38802			236.25	4.3342			236.25	11.8113
237.5	8.89753			237.5	3.39082			237.5	4.33918			237.5	12.0252
238.75	8.89441			238.75	3.39328			238.75	4.34195			238.75	12.1589
240	8.89127			240	3.39611			240	4.34552			240	12.1745
241.25	8.89639			241.25	3.39579			241.25	4.34948			241.25	12.4007
242.5	8.89932			242.5	3.39875			242.5	4.35253			242.5	12.4813
243.75	8.90088			243.75	3.40055			243.75	4.35746			243.75	12.5592
245	8.90026			245	3.40325			245	4.36123			245	12.7954
246.25	8.89561			246.25	3.40545			246.25	4.36619			246.25	13.3701
247.5	8.89481			247.5	3.4072			247.5	4.36842			247.5	13.696
248.75	8.89515			248.75	3.40762			248.75	4.36333			248.75	13.7908
250	8.89438			250	3.40707			250	4.36559			250	13.8589
251.25	8.89803			251.25	3.40612			251.25	4.37031			251.25	14.0598
252.5	8.90216			252.5	3.40345			252.5	4.37891			252.5	14.1901
253.75	8.90615			253.75	3.40266			253.75	4.39209			253.75	14.4139
255	8.91378			255	3.40448			255	4.41187			255	14.5237
256.25	8.92501			256.25	3.40922			256.25	4.43234			256.25	14.6726
257.5	8.93536			257.5	3.41542			257.5	4.44685			257.5	14.9908
258.75	8.94782			258.75	3.42355			258.75	4.46328			258.75	15.4931
260	8.957			260	3.42872			260	4.47203			260	15.6916
261.25	8.96352			261.25	3.43315			261.25	4.47925			261.25	15.7939
262.5	8.96856			262.5	3.43639			262.5	4.49212			262.5	15.839
263.75	8.97556			263.75	3.43916			263.75	4.50548			263.75	15.9103
265	8.98345			265	3.43944			265	4.51888			265	15.8938
266.25	8.98697			266.25	3.44406			266.25	4.53568			266.25	16.0354
267.5	8.98807			267.5	3.44947			267.5	4.5551			267.5	16.1988
268.75	8.98876			268.75	3.45656			268.75	4.57879			268.75	16.3137
270	8.9887			270	3.46206			270	4.60444			270	16.4456
271.25	8.987			271.25	3.46684			271.25	4.6331			271.25	16.6897
272.5	8.98539			272.5	3.4718			272.5	4.65967			272.5	16.9285
273.75	8.98666			273.75	3.47834			273.75	4.69065			273.75	17.1804
275	8.98525			275	3.48568			275	4.71999			275	17.4089
276.25	8.98535			276.25	3.49234			276.25	4.75212			276.25	17.5522
277.5	8.98272			277.5	3.49871			277.5	4.76414			277.5	17.703
278.75	8.98268			278.75	3.50837			278.75	4.7761			278.75	17.9123
280	8.98308			280	3.51577			280	4.84715			280	17.9947
281.25	8.98361			281.25	3.52063			281.25	4.97358			281.25	18.1744
282.5	8.97956			282.5	3.52716			282.5	5.12287			282.5	18.3232
283.75	8.97459			283.75	3.53814			283.75	5.31868			283.75	18.4395
285	8.9719			285	3.55034			285	5.59092			285	18.6657
286.25	8.97165			286.25	3.56693			286.25	5.8554			286.25	18.8668
287.5	8.97257			287.5	3.58874			287.5	6.24221			287.5	19.0562
288.75	8.97447			288.75	3.57336			288.75	6.60462			288.75	19.2866
290	8.97948			290	3.59666			290	6.84883			290	19.4445
291.25	8.98823			291.25	3.68227			291.25	7.15356			291.25	19.5023
292.5	8.93795			292.5	3.91953			292.5	7.40249			292.5	19.5024
293.75	8.8953			293.75	4.09765			293.75	7.5965			293.75	19.5825
295	8.95534			295	4.23634			295	7.68024			295	19.4094
296.25	9.07235			296.25	4.60001			296.25	7.69062			296.25	19.3047
297.5	9.25618			297.5	4.96784			297.5	7.78983			297.5	19.3304
298.75	9.50988			298.75	5.27289			298.75	7.93212			298.75	19.252
300	9.69515			300	5.48383			300	8.23866			300	19.3738
301.25	9.97926			301.25	5.63431			301.25	8.7208			301.25	19.5488
302.5	10.1976			302.5	5.83435			302.5	9.12435			302.5	19.7307
303.75	10.3996			303.75	6.10898			303.75	9.54898			303.75	19.9028
305	10.557			305	6.45289			305	9.92978			305	19.9396
306.25	10.5986			306.25	6.57418			306.25	10.1914			306.25	20.0639
307.5	10.5256			307.5	6.65502			307.5	10.2314			307.5	20.1421
308.75	10.3412			308.75	6.87621			308.75	10.2751			308.75	20.3456
310	10.0493			310	7.08369			310	10.3918			310	20.443
311.25	9.77424			311.25	7.16916			311.25	10.6152			311.25	20.4623
312.5	9.55902			312.5	7.12419			312.5	10.923			312.5	20.599
313.75	9.35228			313.75	7.22872			313.75	11.3985			313.75	20.548
315	9.20012			315	7.49113			315	11.6197			315	20.5755
316.25	9.0819			316.25	7.9026			316.25	11.674			316.25	20.5056
317.5	8.95481			317.5	8.3501			317.5	11.8313			317.5	20.4464
318.75	8.96823			318.75	8.67452			318.75	11.884			318.75	20.4651
320	8.93803			320	8.97511			320	11.8373			320	20.5269
321.25	8.97339			321.25	9.15375			321.25	11.7833			321.25	20.4824
322.5	9.00884			322.5	9.17046			322.5	11.8686			322.5	20.3554
323.75	9.00664			323.75	8.96191			323.75	12.0832			323.75	20.3531
325	9.00323			325	8.49933			325	12.3478			325	20.3195
326.25	8.99918			326.25	8.22834			326.25	12.5032			326.25	20.3044
327.5	8.99434			327.5	7.96478			327.5	12.5596			327.5	20.3993
328.75	8.98939			328.75	7.90755			328.75	12.4985			328.75	20.4883
330	8.98304			330	8.0395			330	12.4348			330	20.543
331.25	8.98156			331.25	7.98461			331.25	12.3884			331.25	20.5408
332.5	8.98075			332.5	7.87351			332.5	12.1944			332.5	20.6433
333.75	8.97856			333.75	7.63827			333.75	11.8944			333.75	20.7285
335	8.9832			335	7.29672			335	11.817			335	20.8536
336.25	8.98242			336.25	7.15449			336.25	11.7852			336.25	20.9507
337.5	8.97666			337.5	6.90108			337.5	11.811			337.5	20.8855
338.75	8.97065			338.75	6.79393			338.75	11.9038			338.75	20.9683
340	8.96434			340	6.57842			340	12.0306			340	21.0399
341.25	8.95871			341.25	6.79853			341.25	12.0041			341.25	20.9882
342.5	8.9508			342.5	6.91507			342.5	11.781			342.5	20.7206
343.75	8.94553			343.75	6.60924			343.75	11.4405			343.75	20.3951
345	8.94041			345	6.11479			345	11.0416			345	20.0942
346.25	8.93555			346.25	5.70784			346.25	10.539			346.25	19.8936
347.5	8.93048			347.5	5.35301			347.5	10.0231			347.5	19.7234
348.75	8.92731			348.75	5.12503			348.75	9.79569			348.75	19.4616
350	8.92515			350	4.84342			350	9.55783			350	19.3714
351.25	8.92709			351.25	4.58231			351.25	9.4099			351.25	19.6911
352.5	8.93136			352.5	4.33374			352.5	9.1367			352.5	20.0048
353.75	8.93257			353.75	4.35571			353.75	8.75031			353.75	20.2657
355	8.93274			355	4.19673			355	8.32053			355	20.4236
356.25	8.93133			356.25	3.98731			356.25	7.99641			356.25	20.4521
357.5	8.92791			357.5	3.79369			357.5	7.79156			357.5	20.3443
358.75	8.92417			358.75	3.77677			358.75	7.5905			358.75	20.1107
360	8.92008			360	3.74727			360	7.5896			360	19.7996
361.25	8.91573			361.25	3.71264			361.25	7.77544			361.25	19.3487
362.5	8.9209			362.5	3.7131			362.5	7.89198			362.5	19.0615
363.75	8.9174			363.75	3.68317			363.75	7.91121			363.75	19.0461
365	8.91408			365	3.65321			365	7.81513			365	18.9811
366.25	8.91351			366.25	3.62697			366.25	7.4016			366.25	18.8689
367.5	8.91442			367.5	3.60525			367.5	7.05395			367.5	18.8558
368.75	8.91877			368.75	3.58599			368.75	6.65954			368.75	18.7014
370	8.92156			370	3.56824			370	6.18186			370	18.5102
371.25	8.92651			371.25	3.55581			371.25	5.79691			371.25	18.1626
372.5	8.92906			372.5	3.5454			372.5	5.53044			372.5	18.0111
373.75	8.92326			373.75	3.53933			373.75	5.26359			373.75	17.7534
375	8.92325			375	3.52998			375	5.19603			375	17.5569
376.25	8.92426			376.25	3.52266			376.25	5.12994			376.25	17.4568
377.5	8.92664			377.5	3.51363			377.5	5.09862			377.5	17.3636
378.75	8.92885			378.75	3.50581			378.75	4.92888			378.75	17.3887
380	8.93517			380	3.49829			380	4.90198			380	17.4621
381.25	8.92944			381.25	3.49235			381.25	4.80139			381.25	17.4388
382.5	8.92722			382.5	3.48196			382.5	4.73115			382.5	17.4426
383.75	8.92585			383.75	3.47545			383.75	4.67594			383.75	17.361
385	8.92402			385	3.47166			385	4.62005			385	17.1873
386.25	8.92018			386.25	3.46708			386.25	4.57784			386.25	16.9409
387.5	8.91748			387.5	3.46075			387.5	4.54264			387.5	16.4657
388.75	8.91963			388.75	3.45464			388.75	4.51264			388.75	16.074
390	8.9168			390	3.44832			390	4.49184			390	15.9266
391.25	8.91131			391.25	3.43713			391.25	4.47312			391.25	15.7162
392.5	8.91584			392.5	3.42506			392.5	4.46117			392.5	15.5397
393.75	8.91738			393.75	3.41021			393.75	4.4559			393.75	15.3114
395	8.92111			395	3.39015			395	4.44765			395	15.2493
396.25	8.92163			396.25	3.37067			396.25	4.43997			396.25	15.1642
397.5	8.92178			397.5	3.35521			397.5	4.42721			397.5	14.7928
398.75	8.921			398.75	3.34161			398.75	4.41425			398.75	14.4006
400	8.9189			400	3.32937			400	4.39894			400	13.8045
401.25	8.91558			401.25	3.32227			401.25	4.38079			401.25	13.3219
402.5	8.91242			402.5	3.32072			402.5	4.3568			402.5	12.9041
403.75	8.90716			403.75	3.31854			403.75	4.33113			403.75	12.2583
405	8.90531			405	3.31682			405	4.30764			405	12.0688
406.25	8.90175			406.25	3.31559			406.25	4.28708			406.25	11.7386
407.5	8.8944			407.5	3.31199			407.5	4.26859			407.5	11.7211
408.75	8.88745			408.75	3.3065			408.75	4.25588			408.75	11.8518
410	8.88204			410	3.30654			410	4.2476			410	11.6551
411.25	8.87414			411.25	3.30453			411.25	4.24311			411.25	11.4132
412.5	8.86684			412.5	3.29858			412.5	4.2376			412.5	11.2248
413.75	8.85871			413.75	3.29775			413.75	4.23021			413.75	11.0352
415	8.8514			415	3.30336			415	4.21894			415	10.7202
416.25	8.85551			416.25	3.30732			416.25	4.20905			416.25	10.2829
417.5	8.851			417.5	3.30558			417.5	4.1952			417.5	9.92588
418.75	8.84493			418.75	3.30742			418.75	4.18452			418.75	9.26722
420	8.84242			420	3.30811			420	4.17381			420	8.74899
421.25	8.83635			421.25	3.31335			421.25	4.16723			421.25	8.26925
422.5	8.83099			422.5	3.31387			422.5	4.16431			422.5	7.76549
423.75	8.82608			423.75	3.31321			423.75	4.16347			423.75	7.46828
425	8.82012			425	3.31398			425	4.15391			425	7.23605
426.25	8.81648			426.25	3.31688			426.25	4.15028			426.25	7.113
427.5	8.81253			427.5	3.32293			427.5	4.14162			427.5	7.16832
428.75	8.80966			428.75	3.32605			428.75	4.13138			428.75	7.24323
430	8.80705			430	3.32218			430	4.11958			430	7.31054
431.25	8.80628			431.25	3.32266			431.25	4.1115			431.25	7.31741
432.5	8.80717			432.5	3.32309			432.5	4.09926			432.5	7.32809
433.75	8.81751			433.75	3.32247			433.75	4.09169			433.75	7.30499
435	8.81185			435	3.31384			435	4.0843			435	7.30318
436.25	8.80941			436.25	3.31232			436.25	4.07929			436.25	7.14364
437.5	8.80748			437.5	3.31251			437.5	4.06885			437.5	6.88834
438.75	8.80538			438.75	3.3116			438.75	4.06316			438.75	6.68286
440	8.80526			440	3.30834			440	4.05121			440	6.65136
441.25	8.80525			441.25	3.30141			441.25	4.03864			441.25	6.56571
442.5	8.80159			442.5	3.28762			442.5	4.02926			442.5	6.53315
443.75	8.79987			443.75	3.27593			443.75	4.02228			443.75	6.46447
445	8.8007			445	3.26991			445	4.01353			445	6.41738
446.25	8.809			446.25	3.26363			446.25	4.0163			446.25	6.37252
447.5	8.80539			447.5	3.26519			447.5	4.02128			447.5	6.33122
448.75	8.79826			448.75	3.27114			448.75	4.02751			448.75	6.29769
450	8.78794			450	3.28402			450	4.03038			450	6.26807
451.25	8.78208			451.25	3.29951			451.25	4.0266			451.25	6.24277
452.5	8.7728			452.5	3.31669			452.5	4.02349			452.5	6.22765
453.75	8.76729			453.75	3.32586			453.75	4.0176			453.75	6.20712
455	8.76141			455	3.33763			455	4.01275			455	6.19297
456.25	8.75942			456.25	3.34966			456.25	4.01186			456.25	6.17693
457.5	8.75832			457.5	3.36971			457.5	4.00895			457.5	6.15909
458.75	8.76018			458.75	3.38393			458.75	4.01038			458.75	6.14159
460	8.76034			460	3.3995			460	4.01166			460	6.12391
461.25	8.76049			461.25	3.41285			461.25	4.00638			461.25	6.10544
462.5	8.76461			462.5	3.42325			462.5	3.99519			462.5	6.08756
463.75	8.76736			463.75	3.43065			463.75	3.98319			463.75	6.07356
465	8.75944			465	3.43772			465	3.97589			465	6.0533
466.25	8.74903			466.25	3.43457			466.25	3.96755			466.25	6.03119
467.5	8.73786			467.5	3.43533			467.5	3.96001			467.5	6.01904
468.75	8.73131			468.75	3.43744			468.75	3.95659			468.75	6.00655
470	8.72306			470	3.43594			470	3.94982			470	5.99702
471.25	8.71437			471.25	3.43431			471.25	3.94429			471.25	5.985
472.5	8.69723			472.5	3.43405			472.5	3.93608			472.5	5.97171
473.75	8.67931			473.75	3.43894			473.75	3.92452			473.75	5.95902
475	8.65713			475	3.43936			475	3.91634			475	5.94828
476.25	8.63411			476.25	3.44141			476.25	3.91302			476.25	5.93748
477.5	8.60127			477.5	3.44372			477.5	3.91024			477.5	5.91557
478.75	8.56525			478.75	3.44245			478.75	3.90608			478.75	5.90411
480	8.53336			480	3.44742			480	3.90377			480	5.8981
481.25	8.507			481.25	3.4543			481.25	3.90422			481.25	5.89272
482.5	8.48987			482.5	3.45673			482.5	3.90114			482.5	5.88801
483.75	8.48001			483.75	3.47093			483.75	3.90415			483.75	5.87807
485	8.48438			485	3.4844			485	3.90369			485	5.86895
486.25	8.49945			486.25	3.49838			486.25	3.90618			486.25	5.86275
487.5	8.51979			487.5	3.51015			487.5	3.91157			487.5	5.85284
488.75	8.54484			488.75	3.52083			488.75	3.92054			488.75	5.84272
490	8.57118			490	3.52143			490	3.92696			490	5.83306
491.25	8.59388			491.25	3.52341			491.25	3.92915			491.25	5.82704
492.5	8.61126			492.5	3.53448			492.5	3.933			492.5	5.82385
493.75	8.62994			493.75	3.54135			493.75	3.93478			493.75	5.82133
495	8.63879			495	3.55098			495	3.93842			495	5.81506
496.25	8.6467			496.25	3.56788			496.25	3.94024			496.25	5.81028
497.5	8.65045			497.5	3.57808			497.5	3.9354			497.5	5.80494
498.75	8.65379			498.75	3.57885			498.75	3.927			498.75	5.80575
500	8.6546			500	3.57555			500	3.92161			500	5.80698

## Sheet: Fig.3e
Width	sample1	sample2	sample3		SD	mean
μm	Ω/mm
10	47.88	28.51	35.19		9.83917	37.1933
15	27.92	10.67	21.29		8.70157	19.96
20	13.02	6.71	8.87		3.20687	9.53333
30	6.39	3.71	5.45		1.35975	5.18333
50	3.91	1.52	2.51		1.20085	2.64667
100	1.04	0.49	0.72		0.276225	0.75
200	0.61	0.24	0.41		0.185203	0.42
300	0.45	0.11	0.23		0.172434	0.263333

## Sheet: Fig.3f
	0.5mm	1mm	2mm
Strain(%)	R/R0	R/R0	R/R0
0	1	1	1
10	1.0181	1.01135	1.0324
20	1.03748	1.02929	1.04733
30	1.0545	1.04946	1.06252
40	1.07411	1.07193	1.07998
50	1.0991	1.09255	1.09871
60	1.12624	1.11705	1.12073
70	1.15381	1.14279	1.14325
80	1.18526	1.1714	1.16603
90	1.21844	1.20116	1.1916
100	1.25463	1.23227	1.21741
110	1.28975	1.26562	1.24424
120	1.32938	1.30017	1.2731
130	1.37118	1.33505	1.30144
140	1.41426	1.3715	1.3346
150	1.45993	1.41185	1.36598
160	1.50797	1.45324	1.40192
170	1.55773	1.49568	1.4371
180	1.61073	1.53941	1.47355
190	1.66221	1.58784	1.51025
200	1.71866	1.63444	1.55024
210	1.77725	1.68364	1.59276
220	1.83779	1.73284	1.63478
230	1.90392	1.78543	1.67907
240	1.97113	1.84088	1.7226
250	2.03899	1.89529	1.76867
260	2.11008	1.95335	1.81903
270	2.18268	2.01453	1.86712
280	2.25291	2.07336	1.91901
290	2.32874	2.12803	1.96786
300	2.40629	2.18505	2.02075
310	2.48643	2.24831	2.07618
320	2.56958	2.31365	2.13212
330	2.65575	2.38134	2.19084
340	2.74278	2.4472	2.25133
350	2.83197	2.52218	2.31233
360	2.92202	2.59377	2.37105
370	3.01142	2.66563	2.43432
380	3.10642	2.74216	2.49861
390	3.20638	2.8174	2.56568
400	3.30763	2.89915	2.63427
410	3.40823	2.98271	2.70413
420	3.50991	3.06186	2.77449
430	3.61698	3.15584	2.84763
440	3.72727	3.24591	2.92053
450	3.83692	3.33625	2.99241
460	3.94528	3.43179	3.0691
470	4.06053	3.52109	3.14832
480	4.17945	3.61585	3.22754
490	4.30095	3.71582	3.30878
500	4.42719	3.81527	3.39104
510	4.54761	3.92174	3.47583
520	4.6704	4.03187	3.5634
530	4.81043	4.13418	3.65072
540	4.93537	4.24274	3.7345
550	5.07755	4.35182	3.82612
560	5.20681	4.46949	3.91825
570	5.3533	4.57727	4.01266
580	5.50625	4.70145	4.10858
590	5.64627	4.8186	4.20552
600	5.76691	4.9433	4.30372
610	5.85954	5.07269	4.39838
620	5.97803	5.20676	4.4981
630	6.08358	5.33588	4.60213
640	6.20638	5.47022	4.70564
650	6.35502	5.60872	4.81017
660	6.48858	5.76231	4.91471
670	6.62215	5.90446	5.02202
680	6.7751	6.05415	5.13288
690	6.91297	6.20879	5.24424
700	7.06592	6.36499	5.34042
710	7.21456	6.51078	5.45432
720	7.37398	6.66177	5.56568
730	7.53339	6.83099	5.67957
740	7.6928	7.00021	5.79347
750	7.85653	7.16422	5.91243
760	8.02456	7.34125	6.02885
770	8.19044	7.51307	6.14275
780	8.36277	7.69791	6.26171
790	8.54589	7.86452	6.38573
800	8.71392	8.03895	6.51228
810	8.90134	8.22118	6.63376
820	9.06937	8.40602	6.76031
830	9.25463	8.60387	6.89193
840	9.43128	8.80173	7.02354
850	9.61439	9.00479	7.14756
860	9.80181	9.19223	7.2817
870	9.98923	9.39009	7.41078
880	10.1767	9.60356	7.54493
890	10.3748	9.79621	7.6816
900	10.5687	10.0279	7.81068
910	10.7518	10.2466	7.94736
920	10.9436	10.4627	8.08656
930	11.2374	10.6892	8.24817
940	11.4326	10.9107	8.42287
950	11.7449	11.1328	8.60542
960	12.0508	11.3548	8.7837
970	12.3085	11.5769	9.01038
980	12.5907	11.799	9.20373
990	12.8729	12.021	9.3704
1000	13.1551	12.2431	9.55707

## Sheet: Fig.3g
Times	R/R0		Times	R/R0		Times	R/R0
0	1		0	1		9995	1.19919
0.0121	1.00169		0.0121	1.00169		9995.01	1.1997
0.0242	1.01639		0.0242	1.01639		9995.02	1.21135
0.0363	1.02568		0.0363	1.02568		9995.04	1.23602
0.0484	1.04274		0.0484	1.04274		9995.05	1.25106
0.0605	1.06082		0.0605	1.06082		9995.06	1.284
0.0726	1.06961		0.0726	1.06961		9995.07	1.31053
0.0847	1.08633		0.0847	1.08633		9995.08	1.32201
0.0968	1.09461		0.0968	1.09461		9995.1	1.34094
0.1089	1.11032		0.1089	1.11032		9995.11	1.35006
0.121	1.12654		0.121	1.12654		9995.12	1.36628
0.1331	1.13431		0.1331	1.13431		9995.13	1.38199
0.1452	1.15003		0.1452	1.15003		9995.14	1.3901
0.1573	1.16692		0.1573	1.16692		9995.16	1.40598
0.1694	1.17571		0.1694	1.17571		9995.17	1.41375
0.1815	1.1926		0.1815	1.1926		9995.18	1.42896
0.1936	1.21118		0.1936	1.21118		9995.19	1.44518
0.2057	1.22081		0.2057	1.22081		9995.2	1.45329
0.2178	1.23889		0.2178	1.23889		9995.22	1.46815
0.2299	1.24835		0.2299	1.24835		9995.23	1.47592
0.242	1.26694		0.242	1.26694		9995.24	1.49231
0.2541	1.2867		0.2541	1.2867		9995.25	1.50921
0.2662	1.29701		0.2662	1.29701		9995.27	1.54131
0.2783	1.31711		0.2783	1.31711		9995.28	1.57425
0.2904	1.33857		0.2904	1.33857		9995.29	1.58321
0.3025	1.34972		0.3025	1.34972		9995.3	1.59216
0.3146	1.37185		0.3146	1.37185		9995.31	1.61058
0.3267	1.38351		0.3267	1.38351		9995.33	1.61987
0.3388	1.40547		0.3388	1.40547		9995.34	1.62967
0.3509	1.42862		0.3509	1.42862		9995.35	1.6496
0.363	1.44112		0.363	1.44112		9995.36	1.67224
0.3751	1.46376		0.3751	1.46376		9995.37	1.68373
0.3872	1.48792		0.3872	1.48792		9995.39	1.70586
0.3993	1.50059		0.3993	1.50059		9995.4	1.71651
0.4114	1.52424		0.4114	1.52424		9995.41	1.72935
0.4235	1.54908		0.4235	1.54908		9995.42	1.72005
0.4356	1.56243		0.4356	1.56243		9995.43	1.71059
0.4477	1.58709		0.4477	1.58709		9995.45	1.69083
0.4598	1.59926		0.4598	1.59926		9995.46	1.67174
0.4719	1.6224		0.4719	1.6224		9995.47	1.66227
0.484	1.63001		0.484	1.63001		9995.48	1.64622
0.4961	1.62409		0.4961	1.62409		9995.5	1.63237
0.5082	1.60382		0.5082	1.60382		9995.51	1.6268
0.5203	1.58473		0.5203	1.58473		9995.52	1.61514
0.5324	1.5756		0.5324	1.5756		9995.53	1.61041
0.5445	1.56226		0.5445	1.56226		9995.54	1.60061
0.5566	1.55702		0.5566	1.55702		9995.56	1.5898
0.5687	1.5479		0.5687	1.5479		9995.57	1.58456
0.5808	1.53725		0.5808	1.53725		9995.58	1.57493
0.5929	1.53134		0.5929	1.53134		9995.59	1.56395
0.605	1.51782		0.605	1.51782		9995.6	1.55888
0.6171	1.51005		0.6171	1.51005		9995.62	1.54756
0.6292	1.49451		0.6292	1.49451		9995.63	1.54198
0.6413	1.4766		0.6413	1.4766		9995.64	1.53016
0.6534	1.46562		0.6534	1.46562		9995.65	1.51715
0.6655	1.44535		0.6655	1.44535		9995.66	1.51073
0.6776	1.4347		0.6776	1.4347		9995.68	1.49535
0.6897	1.41139		0.6897	1.41139		9995.69	1.47964
0.7018	1.3879		0.7018	1.3879		9995.7	1.47069
0.7139	1.37523		0.7139	1.37523		9995.71	1.45041
0.726	1.35107		0.726	1.35107		9995.73	1.43943
0.7381	1.32556		0.7381	1.32556		9995.74	1.4151
0.7502	1.31171		0.7502	1.31171		9995.75	1.38689
0.7623	1.2862		0.7623	1.2862		9995.76	1.37016
0.7744	1.27369		0.7744	1.27369		9995.77	1.33333
0.7865	1.25021		0.7865	1.25021		9995.79	1.31154
0.7986	1.22622		0.7986	1.22622		9995.8	1.27437
0.8107	1.21507		0.8107	1.21507		9995.81	1.25359
0.8228	1.19328		0.8228	1.19328		9995.82	1.24633
0.8349	1.17081		0.8349	1.17081		9995.83	1.23517
0.847	1.15915		0.847	1.15915		9995.85	1.23095
0.8591	1.13668		0.8591	1.13668		9995.86	1.22352
0.8712	1.11522		0.8712	1.11522		9995.87	1.21777
0.8833	1.10373		0.8833	1.10373		9995.88	1.21541
0.8954	1.08278		0.8954	1.08278		9995.89	1.21085
0.9075	1.0718		0.9075	1.0718		9995.91	1.20831
0.9196	1.0517		0.9196	1.0517		9995.92	1.20544
0.9317	1.03362		0.9317	1.03362		9995.93	1.20307
0.9438	1.02686		0.9438	1.02686		9995.94	1.2024
0.9559	1.01774		0.9559	1.01774		9995.96	1.20088
0.968	1.01149		0.968	1.01149		9995.97	1.1997
0.9801	1.00862		0.9801	1.00862		9995.98	1.19919
0.9922	1.0049		0.9922	1.0049		9995.99	1.19986
1.0043	1.00439		1.0043	1.00439		9996	1.21169
1.0164	1.00456		1.0164	1.00456		9996.02	1.22335
1.0285	1.01994		1.0285	1.01994		9996.03	1.25224
1.0406	1.02923		1.0406	1.02923		9996.04	1.28383
1.0527	1.04781		1.0527	1.04781		9996.05	1.2987
1.0648	1.05744		1.0648	1.05744		9996.06	1.32269
1.0769	1.07451		1.0769	1.07451		9996.08	1.33249
1.089	1.09039		1.089	1.09039		9996.09	1.35006
1.1011	1.099		1.1011	1.099		9996.1	1.36729
1.1132	1.11556		1.1132	1.11556		9996.11	1.37439
1.1253	1.13161		1.1253	1.13161		9996.12	1.38942
1.1374	1.14023		1.1374	1.14023		9996.14	1.40564
1.1495	1.15695		1.1495	1.15695		9996.15	1.41375
1.1616	1.17368		1.1616	1.17368		9996.16	1.42963
1.1737	1.18297		1.1737	1.18297		9996.17	1.43724
1.1858	1.1997		1.1858	1.1997		9996.19	1.45329
1.1979	1.20949		1.1979	1.20949		9996.2	1.4695
1.21	1.22825		1.21	1.22825		9996.21	1.48539
1.2221	1.23754		1.2221	1.23754		9996.22	1.494
1.2342	1.25545		1.2342	1.25545		9996.23	1.51124
1.2463	1.27437		1.2463	1.27437		9996.25	1.51968
1.2584	1.28383		1.2584	1.28383		9996.26	1.53489
1.2705	1.30275		1.2705	1.30275		9996.27	1.55212
1.2826	1.32286		1.2826	1.32286		9996.28	1.56107
1.2947	1.33283		1.2947	1.33283		9996.29	1.57848
1.3068	1.35327		1.3068	1.35327		9996.31	1.58709
1.3189	1.37523		1.3189	1.37523		9996.32	1.60483
1.331	1.38723		1.331	1.38723		9996.33	1.62291
1.3431	1.4097		1.3431	1.4097		9996.34	1.63186
1.3552	1.43335		1.3552	1.43335		9996.35	1.65146
1.3673	1.44619		1.3673	1.44619		9996.37	1.67359
1.3794	1.47035		1.3794	1.47035		9996.38	1.68525
1.3915	1.48285		1.3915	1.48285		9996.39	1.70671
1.4036	1.50617		1.4036	1.50617		9996.4	1.71651
1.4157	1.5305		1.4157	1.5305		9996.42	1.72901
1.4278	1.5435		1.4278	1.5435		9996.43	1.71938
1.4399	1.56834		1.4399	1.56834		9996.44	1.70907
1.452	1.58152		1.452	1.58152		9996.45	1.68998
1.4641	1.60416		1.4641	1.60416		9996.46	1.67055
1.4762	1.62578		1.4762	1.62578		9996.48	1.66109
1.4883	1.63237		1.4883	1.63237		9996.49	1.64589
1.5004	1.6246		1.5004	1.6246		9996.5	1.63896
1.5125	1.60433		1.5125	1.60433		9996.51	1.62595
1.5246	1.59402		1.5246	1.59402		9996.52	1.61548
1.5367	1.5756		1.5367	1.5756		9996.54	1.6099
1.5488	1.56817		1.5488	1.56817		9996.55	1.59976
1.5609	1.55786		1.5609	1.55786		9996.56	1.59486
1.573	1.54874		1.573	1.54874		9996.57	1.58557
1.5851	1.54367		1.5851	1.54367		9996.58	1.5751
1.5972	1.53286		1.5972	1.53286		9996.6	1.56547
1.6093	1.52053		1.6093	1.52053		9996.61	1.55989
1.6214	1.51292		1.6214	1.51292		9996.62	1.54908
1.6335	1.49738		1.6335	1.49738		9996.63	1.54334
1.6456	1.48826		1.6456	1.48826		9996.64	1.53134
1.6577	1.47069		1.6577	1.47069		9996.66	1.51799
1.6698	1.45024		1.6698	1.45024		9996.67	1.51124
1.6819	1.43893		1.6819	1.43893		9996.68	1.49637
1.694	1.41595		1.694	1.41595		9996.69	1.48826
1.7061	1.40395		1.7061	1.40395		9996.71	1.46967
1.7182	1.38098		1.7182	1.38098		9996.72	1.45041
1.7303	1.35648		1.7303	1.35648		9996.73	1.43994
1.7424	1.34431		1.7424	1.34431		9996.74	1.41612
1.7545	1.3188		1.7545	1.3188		9996.75	1.38621
1.7666	1.29397		1.7666	1.29397		9996.77	1.36898
1.7787	1.28164		1.7787	1.28164		9996.78	1.33097
1.7908	1.25764		1.7908	1.25764		9996.79	1.29262
1.8029	1.2345		1.8029	1.2345		9996.8	1.2764
1.815	1.222		1.815	1.222		9996.81	1.25477
1.8271	1.19868		1.8271	1.19868		9996.83	1.24768
1.8392	1.18686		1.8392	1.18686		9996.84	1.23602
1.8513	1.16472		1.8513	1.16472		9996.85	1.22774
1.8634	1.14259		1.8634	1.14259		9996.86	1.22453
1.8755	1.13195		1.8755	1.13195		9996.87	1.21896
1.8876	1.11083		1.8876	1.11083		9996.89	1.21591
1.8997	1.0892		1.8997	1.0892		9996.9	1.21135
1.9118	1.07822		1.9118	1.07822		9996.91	1.20696
1.9239	1.0571		1.9239	1.0571		9996.92	1.20409
1.936	1.03953		1.936	1.03953		9996.94	1.20358
1.9481	1.03261		1.9481	1.03261		9996.95	1.20122
1.9602	1.02315		1.9602	1.02315		9996.96	1.20088
1.9723	1.01977		1.9723	1.01977		9996.97	1.19986
1.9844	1.01419		1.9844	1.01419		9996.98	1.19902
1.9965	1.01115		1.9965	1.01115		9997	1.19936
2.0086	1.00912		2.0086	1.00912		9997.01	1.20916
2.0207	1.00963		2.0207	1.00963		9997.02	1.22081
2.0328	1.02399		2.0328	1.02399		9997.03	1.25038
2.0449	1.03311		2.0449	1.03311		9997.04	1.28299
2.057	1.05153		2.057	1.05153		9997.06	1.29802
2.0691	1.06065		2.0691	1.06065		9997.07	1.32134
2.0812	1.07856		2.0812	1.07856		9997.08	1.33958
2.0933	1.09512		2.0933	1.09512		9997.09	1.3482
2.1054	1.1039		2.1054	1.1039		9997.1	1.36442
2.1175	1.12029		2.1175	1.12029		9997.12	1.37962
2.1296	1.13685		2.1296	1.13685		9997.13	1.38757
2.1417	1.14546		2.1417	1.14546		9997.14	1.40277
2.1538	1.16118		2.1538	1.16118		9997.15	1.41781
2.1659	1.16945		2.1659	1.16945		9997.17	1.42609
2.178	1.18669		2.178	1.18669		9997.18	1.4418
2.1901	1.20341		2.1901	1.20341		9997.19	1.4494
2.2022	1.21287		2.2022	1.21287		9997.2	1.46528
2.2143	1.23061		2.2143	1.23061		9997.21	1.48116
2.2264	1.24869		2.2264	1.24869		9997.23	1.49704
2.2385	1.25883		2.2385	1.25883		9997.24	1.50498
2.2506	1.27809		2.2506	1.27809		9997.25	1.52205
2.2627	1.28839		2.2627	1.28839		9997.26	1.52999
2.2748	1.30833		2.2748	1.30833		9997.27	1.54722
2.2869	1.3281		2.2869	1.3281		9997.29	1.56395
2.299	1.33874		2.299	1.33874		9997.3	1.57223
2.3111	1.36036		2.3111	1.36036		9997.31	1.5898
2.3232	1.37152		2.3232	1.37152		9997.32	1.60686
2.3353	1.39348		2.3353	1.39348		9997.33	1.62426
2.3474	1.41561		2.3474	1.41561		9997.35	1.63474
2.3595	1.42777		2.3595	1.42777		9997.36	1.65416
2.3716	1.45109		2.3716	1.45109		9997.37	1.66498
2.3837	1.47356		2.3837	1.47356		9997.38	1.68762
2.3958	1.48606		2.3958	1.48606		9997.4	1.69826
2.4079	1.51039		2.4079	1.51039		9997.41	1.71853
2.42	1.52306		2.42	1.52306		9997.42	1.72985
2.4321	1.54722		2.4321	1.54722		9997.43	1.72073
2.4442	1.57223		2.4442	1.57223		9997.44	1.71093
2.4563	1.58557		2.4563	1.58557		9997.46	1.69133
2.4684	1.60922		2.4684	1.60922		9997.47	1.68221
2.4805	1.62054		2.4805	1.62054		9997.48	1.66379
2.4926	1.63507		2.4926	1.63507		9997.49	1.64791
2.5047	1.62561		2.5047	1.62561		9997.5	1.64116
2.5168	1.61463		2.5168	1.61463		9997.52	1.62815
2.5289	1.59486		2.5289	1.59486		9997.53	1.61717
2.541	1.57662		2.541	1.57662		9997.54	1.61176
2.5531	1.56918		2.5531	1.56918		9997.55	1.60128
2.5652	1.55837		2.5652	1.55837		9997.56	1.59149
2.5773	1.55364		2.5773	1.55364		9997.58	1.58625
2.5894	1.54469		2.5894	1.54469		9997.59	1.57594
2.6015	1.53421		2.6015	1.53421		9997.6	1.57206
2.6136	1.5283		2.6136	1.5283		9997.61	1.56057
2.6257	1.5158		2.6257	1.5158		9997.62	1.55533
2.6378	1.5087		2.6378	1.5087		9997.64	1.54401
2.6499	1.49231		2.6499	1.49231		9997.65	1.53235
2.662	1.47491		2.662	1.47491		9997.66	1.51918
2.6741	1.46494		2.6741	1.46494		9997.67	1.51225
2.6862	1.44551		2.6862	1.44551		9997.69	1.49823
2.6983	1.42389		2.6983	1.42389		9997.7	1.48995
2.7104	1.41206		2.7104	1.41206		9997.71	1.47356
2.7225	1.38824		2.7225	1.38824		9997.72	1.45447
2.7346	1.37625		2.7346	1.37625		9997.73	1.44349
2.7467	1.35023		2.7467	1.35023		9997.75	1.4195
2.7588	1.32455		2.7588	1.32455		9997.76	1.39078
2.7709	1.31103		2.7709	1.31103		9997.77	1.37304
2.783	1.2867		2.783	1.2867		9997.78	1.33367
2.7951	1.26119		2.7951	1.26119		9997.79	1.29329
2.8072	1.24852		2.8072	1.24852		9997.81	1.2764
2.8193	1.22419		2.8193	1.22419		9997.82	1.2541
2.8314	1.21203		2.8314	1.21203		9997.83	1.24666
2.8435	1.18956		2.8435	1.18956		9997.84	1.23602
2.8556	1.16743		2.8556	1.16743		9997.85	1.23061
2.8677	1.15509		2.8677	1.15509		9997.87	1.22386
2.8798	1.13262		2.8798	1.13262		9997.88	1.21845
2.8919	1.10982		2.8919	1.10982		9997.89	1.21338
2.904	1.09799		2.904	1.09799		9997.9	1.21068
2.9161	1.07687		2.9161	1.07687		9997.92	1.20696
2.9282	1.06589		2.9282	1.06589		9997.93	1.20358
2.9403	1.04731		2.9403	1.04731		9997.94	1.20324
2.9524	1.03413		2.9524	1.03413		9997.95	1.20088
2.9645	1.02923		2.9645	1.02923		9997.96	1.20054
2.9766	1.02264		2.9766	1.02264		9997.98	1.19953
2.9887	1.01977		2.9887	1.01977		9997.99	1.19885
3.0008	1.01554		3.0008	1.01554		9998	1.19902
3.0129	1.0147		3.0129	1.0147		9998.01	1.20781
3.025	1.01385		3.025	1.01385		9998.02	1.23213
3.0371	1.02433		3.0371	1.02433		9998.04	1.24683
3.0492	1.04257		3.0492	1.04257		9998.05	1.2791
3.0613	1.05237		3.0613	1.05237		9998.06	1.29397
3.0734	1.07113		3.0734	1.07113		9998.07	1.32016
3.0855	1.08109		3.0855	1.08109		9998.08	1.33874
3.0976	1.09799		3.0976	1.09799		9998.1	1.34786
3.1097	1.11488		3.1097	1.11488		9998.11	1.36459
3.1218	1.12367		3.1218	1.12367		9998.12	1.37219
3.1339	1.13989		3.1339	1.13989		9998.13	1.38773
3.146	1.14834		3.146	1.14834		9998.15	1.40378
3.1581	1.16472		3.1581	1.16472		9998.16	1.41206
3.1702	1.18111		3.1702	1.18111		9998.17	1.42777
3.1823	1.19007		3.1823	1.19007		9998.18	1.44366
3.1944	1.20713		3.1944	1.20713		9998.19	1.45193
3.2065	1.21625		3.2065	1.21625		9998.21	1.46832
3.2186	1.23433		3.2186	1.23433		9998.22	1.47576
3.2307	1.25207		3.2307	1.25207		9998.23	1.49164
3.2428	1.2617		3.2428	1.2617		9998.24	1.50819
3.2549	1.28062		3.2549	1.28062		9998.25	1.52391
3.267	1.29059		3.267	1.29059		9998.27	1.53235
3.2791	1.31036		3.2791	1.31036		9998.28	1.54874
3.2912	1.33046		3.2912	1.33046		9998.29	1.57391
3.3033	1.34144		3.3033	1.34144		9998.3	1.59132
3.3154	1.36239		3.3154	1.36239		9998.31	1.6175
3.3275	1.37371		3.3275	1.37371		9998.33	1.63643
3.3396	1.39483		3.3396	1.39483		9998.34	1.64639
3.3517	1.41662		3.3517	1.41662		9998.35	1.66768
3.3638	1.42879		3.3638	1.42879		9998.36	1.68931
3.3759	1.4516		3.3759	1.4516		9998.38	1.70079
3.388	1.47491		3.388	1.47491		9998.39	1.72157
3.4001	1.48724		3.4001	1.48724		9998.4	1.72867
3.4122	1.5114		3.4122	1.5114		9998.41	1.72563
3.4243	1.52306		3.4243	1.52306		9998.42	1.71549
3.4364	1.54823		3.4364	1.54823		9998.44	1.69589
3.4485	1.57324		3.4485	1.57324		9998.45	1.67765
3.4606	1.58591		3.4606	1.58591		9998.46	1.65906
3.4727	1.61007		3.4727	1.61007		9998.47	1.65095
3.4848	1.62173		3.4848	1.62173		9998.48	1.63676
3.4969	1.63676		3.4969	1.63676		9998.5	1.62477
3.509	1.62832		3.509	1.62832		9998.51	1.61902
3.5211	1.61733		3.5211	1.61733		9998.52	1.60922
3.5332	1.59807		3.5332	1.59807		9998.53	1.59926
3.5453	1.57915		3.5453	1.57915		9998.54	1.59419
3.5574	1.57155		3.5574	1.57155		9998.56	1.58456
3.5695	1.5604		3.5695	1.5604		9998.57	1.5751
3.5816	1.55533		3.5816	1.55533		9998.58	1.56969
3.5937	1.54655		3.5937	1.54655		9998.59	1.55905
3.6058	1.53692		3.6058	1.53692		9998.61	1.54823
3.6179	1.53083		3.6179	1.53083		9998.62	1.54334
3.63	1.51884		3.63	1.51884		9998.63	1.53134
3.6421	1.50498		3.6421	1.50498		9998.64	1.52475
3.6542	1.49704		3.6542	1.49704		9998.65	1.51005
3.6663	1.48032		3.6663	1.48032		9998.67	1.50296
3.6784	1.47069		3.6784	1.47069		9998.68	1.48741
3.6905	1.45193		3.6905	1.45193		9998.69	1.46984
3.7026	1.42997		3.7026	1.42997		9998.7	1.45987
3.7147	1.41882		3.7147	1.41882		9998.71	1.43876
3.7268	1.39635		3.7268	1.39635		9998.73	1.4146
3.7389	1.37304		3.7389	1.37304		9998.74	1.40024
3.751	1.3602		3.751	1.3602		9998.75	1.3678
3.7631	1.33452		3.7631	1.33452		9998.76	1.34989
3.7752	1.32117		3.7752	1.32117		9998.77	1.31069
3.7873	1.29633		3.7873	1.29633		9998.79	1.2764
3.7994	1.27099		3.7994	1.27099		9998.8	1.26238
3.8115	1.25781		3.8115	1.25781		9998.81	1.24633
3.8236	1.23349		3.8236	1.23349		9998.82	1.23517
3.8357	1.22132		3.8357	1.22132		9998.83	1.23112
3.8478	1.1975		3.8478	1.1975		9998.85	1.22335
3.8599	1.17418		3.8599	1.17418		9998.86	1.21777
3.872	1.16134		3.872	1.16134		9998.87	1.21541
3.8841	1.13854		3.8841	1.13854		9998.88	1.21051
3.8962	1.1159		3.8962	1.1159		9998.9	1.20662
3.9083	1.10424		3.9083	1.10424		9998.91	1.20493
3.9204	1.08228		3.9204	1.08228		9998.92	1.20223
3.9325	1.07096		3.9325	1.07096		9998.93	1.20189
3.9446	1.05204		3.9446	1.05204		9998.94	1.19953
3.9567	1.03835		3.9567	1.03835		9998.96	1.19885
3.9688	1.03362		3.9688	1.03362		9998.97	1.19834
3.9809	1.02686		3.9809	1.02686		9998.98	1.19851
3.993	1.02146		3.993	1.02146		9998.99	1.20341
4.0051	1.01977		4.0051	1.01977		9999	1.22402
4.0172	1.01774		4.0172	1.01774		9999.02	1.25258
4.0293	1.0174		4.0293	1.0174		9999.03	1.2693
4.0414	1.02652		4.0414	1.02652		9999.04	1.30123
4.0535	1.04426		4.0535	1.04426		9999.05	1.31289
4.0656	1.0544		4.0656	1.0544		9999.06	1.33452
4.0777	1.074		4.0777	1.074		9999.08	1.35107
4.0898	1.08346		4.0898	1.08346		9999.09	1.35969
4.1019	1.10035		4.1019	1.10035		9999.1	1.37557
4.114	1.11674		4.114	1.11674		9999.11	1.38283
4.1261	1.12587		4.1261	1.12587		9999.13	1.39872
4.1382	1.14158		4.1382	1.14158		9999.14	1.41392
4.1503	1.15797		4.1503	1.15797		9999.15	1.42997
4.1624	1.16658		4.1624	1.16658		9999.16	1.43791
4.1745	1.18297		4.1745	1.18297		9999.17	1.45396
4.1866	1.19091		4.1866	1.19091		9999.19	1.4619
4.1987	1.20764		4.1987	1.20764		9999.2	1.47795
4.2108	1.22521		4.2108	1.22521		9999.21	1.49383
4.2229	1.2345		4.2229	1.2345		9999.22	1.50228
4.235	1.25275		4.235	1.25275		9999.23	1.51799
4.2471	1.27099		4.2471	1.27099		9999.25	1.52576
4.2592	1.28113		4.2592	1.28113		9999.26	1.54283
4.2713	1.30022		4.2713	1.30022		9999.27	1.55905
4.2834	1.31036		4.2834	1.31036		9999.28	1.57662
4.2955	1.33063		4.2955	1.33063		9999.29	1.58507
4.3076	1.35107		4.3076	1.35107		9999.31	1.60264
4.3197	1.36222		4.3197	1.36222		9999.32	1.62004
4.3318	1.38351		4.3318	1.38351		9999.33	1.62967
4.3439	1.39466		4.3439	1.39466		9999.34	1.64927
4.356	1.41612		4.356	1.41612		9999.36	1.67072
4.3681	1.43876		4.3681	1.43876		9999.37	1.68187
4.3802	1.4494		4.3802	1.4494		9999.38	1.7035
4.3923	1.47153		4.3923	1.47153		9999.39	1.71448
4.4044	1.49502		4.4044	1.49502		9999.4	1.72901
4.4165	1.50752		4.4165	1.50752		9999.42	1.72343
4.4286	1.53202		4.4286	1.53202		9999.43	1.71262
4.4407	1.55618		4.4407	1.55618		9999.44	1.69336
4.4528	1.56918		4.4528	1.56918		9999.45	1.68441
4.4649	1.59317		4.4649	1.59317		9999.46	1.66599
4.477	1.60449		4.477	1.60449		9999.48	1.64859
4.4891	1.62595		4.4891	1.62595		9999.49	1.64132
4.5012	1.63913		4.5012	1.63913		9999.5	1.62832
4.5133	1.63828		4.5133	1.63828		9999.51	1.6175
4.5254	1.6175		4.5254	1.6175		9999.52	1.6121
4.5375	1.59791		4.5375	1.59791		9999.54	1.60128
4.5496	1.58726		4.5496	1.58726		9999.55	1.59655
4.5617	1.57121		4.5617	1.57121		9999.56	1.58659
4.5738	1.56513		4.5738	1.56513		9999.57	1.57611
4.5859	1.55567		4.5859	1.55567		9999.59	1.57087
4.598	1.54638		4.598	1.54638		9999.6	1.55989
4.6101	1.54131		4.6101	1.54131		9999.61	1.55465
4.6222	1.53083		4.6222	1.53083		9999.62	1.54384
4.6343	1.52526		4.6343	1.52526		9999.63	1.53235
4.6464	1.51208		4.6464	1.51208		9999.65	1.51951
4.6585	1.49772		4.6585	1.49772		9999.66	1.51225
4.6706	1.48978		4.6706	1.48978		9999.67	1.49823
4.6827	1.47238		4.6827	1.47238		9999.68	1.48978
4.6948	1.45329		4.6948	1.45329		9999.69	1.47305
4.7069	1.44247		4.7069	1.44247		9999.71	1.45396
4.719	1.42119		4.719	1.42119		9999.72	1.44315
4.7311	1.39821		4.7311	1.39821		9999.73	1.41831
4.7432	1.38537		4.7432	1.38537		9999.74	1.4053
4.7553	1.3607		4.7553	1.3607		9999.75	1.37422
4.7674	1.34888		4.7674	1.34888		9999.77	1.33722
4.7795	1.32286		4.7795	1.32286		9999.78	1.29836
4.7916	1.29802		4.7916	1.29802		9999.79	1.28113
4.8037	1.28383		4.8037	1.28383		9999.8	1.2568
4.8158	1.25883		4.8158	1.25883		9999.82	1.24886
4.8279	1.23501		4.8279	1.23501		9999.83	1.23636
4.84	1.222		4.84	1.222		9999.84	1.22757
4.8521	1.19834		4.8521	1.19834		9999.85	1.22386
4.8642	1.18618		4.8642	1.18618		9999.86	1.21794
4.8763	1.16405		4.8763	1.16405		9999.88	1.21558
4.8884	1.1409		4.8884	1.1409		9999.89	1.21085
4.9005	1.12857		4.9005	1.12857		9999.9	1.20662
4.9126	1.10661		4.9126	1.10661		9999.91	1.2046
4.9247	1.08464		4.9247	1.08464		9999.92	1.20223
4.9368	1.07349		4.9368	1.07349		9999.94	1.20088
4.9489	1.05423		4.9489	1.05423		9999.95	1.1997
4.961	1.04747		4.961	1.04747		9999.96	1.19851
4.9731	1.03734		4.9731	1.03734		9999.97	1.19784
4.9852	1.03041		4.9852	1.03041		9999.98	1.19801
4.9973	1.02737		4.9973	1.02737		10000	1.20713
5.0094	1.02281		5.0094	1.02281			1.21862
5.0215	1.02196		5.0215	1.02196			1.24785
5.0336	1.02095		5.0336	1.02095			1.27893
5.0457	1.03075		5.0457	1.03075			1.29448
5.0578	1.04815						1.31897
5.0699	1.05812						1.33756
5.082	1.07822						1.34668
5.0941	1.08819						1.36391
5.1062	1.1061						1.37202
5.1183	1.11421						1.38824
5.1304	1.13127						1.40429
5.1425	1.14783						1.4124
5.1546	1.1556						1.42828
5.1667	1.17131						1.44416
5.1788	1.1877						1.45227
5.1909	1.19682						1.46731
5.203	1.21423						1.4837
5.2151	1.22301						1.49147
5.2272	1.24058						1.50735
5.2393	1.25866						1.51563
5.2514	1.26863						1.53235
5.2635	1.28721						1.54823
5.2756	1.30613						1.55719
5.2877	1.31644						1.57408
5.2998	1.33604						1.58236
5.3119	1.34651						1.60027
5.324	1.36695						1.6175
5.3361	1.38807						1.63575
5.3482	1.39939						1.64572
5.3603	1.42152						1.66582
5.3724	1.44332						1.68762
5.3845	1.45548						1.69894
5.3966	1.47812						1.71921
5.4087	1.4913						1.73053
5.4208	1.51495						1.72968
5.4329	1.53877						1.70992
5.445	1.55128						1.70079
5.4571	1.5756						1.68137
5.4692	1.58828						1.66261
5.4813	1.61058						1.654
5.4934	1.63169						1.63964
5.5055	1.64065						1.6268
5.5176	1.63811						1.62139
5.5297	1.61767						1.61091
5.5418	1.60737						1.60128
5.5539	1.58743						1.59638
5.566	1.57848						1.58642
5.5781	1.56614						1.58152
5.5902	1.55634						1.5707
5.6023	1.55161
5.6144	1.543
5.6265	1.53252
5.6386	1.52644
5.6507	1.51343
5.6628	1.5065
5.6749	1.49062
5.687	1.47356
5.6991	1.46393
5.7112	1.44382
5.7233	1.42237
5.7354	1.41054
5.7475	1.38689
5.7596	1.36357
5.7717	1.35057
5.7838	1.32489
5.7959	1.31137
5.808	1.28569
5.8201	1.26052
5.8322	1.24785
5.8443	1.22301
5.8564	1.21034
5.8685	1.18702
5.8806	1.16354
5.8927	1.15121
5.9048	1.12823
5.9169	1.11742
5.929	1.09562
5.9411	1.074
5.9532	1.06336
5.9653	1.04866
5.9774	1.03953
5.9895	1.03582
6.0016	1.03007
6.0137	1.02805
6.0258	1.025
6.0379	1.02484
6.05	1.02923
6.0621	1.04595
6.0742	1.06504
6.0863	1.07586
6.0984	1.09495
6.1105	1.10441
6.1226	1.12164
6.1347	1.13921
6.1468	1.14766
6.1589	1.16422
6.171	1.17283
6.1831	1.18922
6.1952	1.20595
6.2073	1.21456
6.2194	1.2323
6.2315	1.24176
6.2436	1.25967
6.2557	1.27775
6.2678	1.28738
6.2799	1.30529
6.292	1.32421
6.3041	1.33468
6.3162	1.35445
6.3283	1.36543
6.3404	1.38655
6.3525	1.40733
6.3646	1.41933
6.3767	1.44163
6.3888	1.45379
6.4009	1.47626
6.413	1.49975
6.4251	1.51225
6.4372	1.53692
6.4493	1.54925
6.4614	1.57307
6.4735	1.59672
6.4856	1.60922
6.4977	1.63051
6.5098	1.64403
6.5219	1.64352
6.534	1.62308
6.5461	1.61227
6.5582	1.5925
6.5703	1.57577
6.5824	1.56902
6.5945	1.55905
6.6066	1.55432
6.6187	1.54553
6.6308	1.53556
6.6429	1.52948
6.655	1.51698
6.6671	1.5038
6.6792	1.49552
6.6913	1.47863
6.7034	1.46984
6.7155	1.45126
6.7276	1.43132
6.7397	1.41967
6.7518	1.39652
6.7639	1.37219
6.776	1.35884
6.7881	1.33435
6.8002	1.30884
6.8123	1.29549
6.8244	1.26981
6.8365	1.25646
6.8486	1.23247
6.8607	1.20916
6.8728	1.19632
6.8849	1.1725
6.897	1.16101
6.9091	1.1382
6.9212	1.11522
6.9333	1.10238
6.9454	1.08076
6.9575	1.0615
6.9696	1.05389
6.9817	1.0441
6.9938	1.04021
7.0059	1.0343
7.018	1.03024
7.0301	1.02973
7.0422	1.02872
7.0543	1.03835
7.0664	1.04781
7.0785	1.06724
7.0906	1.07772
7.1027	1.09833
7.1148	1.10762
7.1269	1.12435
7.139	1.14158
7.1511	1.15003
7.1632	1.16658
7.1753	1.18213
7.1874	1.19057
7.1995	1.20713
7.2116	1.22386
7.2237	1.23332
7.2358	1.25089
7.2479	1.26001
7.26	1.27775
7.2721	1.29633
7.2842	1.30596
7.2963	1.32522
7.3084	1.33553
7.3205	1.35563
7.3326	1.37574
7.3447	1.38723
7.3568	1.40868
7.3689	1.4298
7.381	1.44146
7.3931	1.46477
7.4052	1.47728
7.4173	1.50008
7.4294	1.51259
7.4415	1.53556
7.4536	1.56057
7.4657	1.5729
7.4778	1.59622
7.4899	1.61835
7.502	1.62967
7.5141	1.64572
7.5262	1.64589
7.5383	1.62916
7.5504	1.60922
7.5625	1.59824
7.5746	1.58067
7.5867	1.56817
7.5988	1.5631
7.6109	1.55415
7.623	1.54992
7.6351	1.54046
7.6472	1.52948
7.6593	1.52289
7.6714	1.50921
7.6835	1.49468
7.6956	1.48606
7.7077	1.46832
7.7198	1.45852
7.7319	1.43825
7.744	1.41764
7.7561	1.40598
7.7682	1.38233
7.7803	1.37033
7.7924	1.34685
7.8045	1.32151
7.8166	1.30799
7.8287	1.28265
7.8408	1.25629
7.8529	1.24312
7.865	1.21828
7.8771	1.19497
7.8892	1.18179
7.9013	1.15763
7.9134	1.14631
7.9255	1.12316
7.9376	1.1012
7.9497	1.08988
7.9618	1.06927
7.9739	1.05491
7.986	1.04984
7.9981	1.04274
8.0102	1.037
8.0223	1.03497
8.0344	1.03261
8.0465	1.03176
8.0586	1.03683
8.0707	1.05356
8.0828	1.06369
8.0949	1.08447
8.107	1.09579
8.1191	1.11387
8.1312	1.13077
8.1433	1.13989
8.1554	1.15678
8.1675	1.16574
8.1796	1.18246
8.1917	1.19868
8.2038	1.20747
8.2159	1.2247
8.228	1.23365
8.2401	1.25038
8.2522	1.26778
8.2643	1.27724
8.2764	1.29549
8.2885	1.30512
8.3006	1.32387
8.3127	1.34313
8.3248	1.35361
8.3369	1.37456
8.349	1.38571
8.3611	1.40632
8.3732	1.42811
8.3853	1.43977
8.3974	1.46241
8.4095	1.48488
8.4216	1.49738
8.4337	1.5207
8.4458	1.53303
8.4579	1.55736
8.47	1.58152
8.4821	1.59419
8.4942	1.617
8.5063	1.62713
8.5184	1.64622
8.5305	1.64555
8.5426	1.6349
8.5547	1.61497
8.5668	1.59537
8.5789	1.58574
8.591	1.57223
8.6031	1.56226
8.6152	1.55736
8.6273	1.5484
8.6394	1.53928
8.6515	1.53371
8.6636	1.52154
8.6757	1.51445
8.6878	1.49975
8.6999	1.49197
8.712	1.47576
8.7241	1.45717
8.7362	1.44653
8.7483	1.42558
8.7604	1.40463
8.7725	1.39246
8.7846	1.36864
8.7967	1.35462
8.8088	1.32945
8.8209	1.30394
8.833	1.29042
8.8451	1.2644
8.8572	1.25207
8.8693	1.22588
8.8814	1.20105
8.8935	1.18787
8.9056	1.16354
8.9177	1.15188
8.9298	1.12857
8.9419	1.10593
8.954	1.0936
8.9661	1.07282
8.9782	1.05862
8.9903	1.05339
9.0024	1.04595
9.0145	1.04274
9.0266	1.03818
9.0387	1.03599
9.0508	1.03514
9.0629	1.03953
9.075	1.04764
9.0871	1.06606
9.0992	1.08616
9.1113	1.09765
9.1234	1.11657
9.1355	1.13381
9.1476	1.14242
9.1597	1.15864
9.1718	1.17452
9.1839	1.18348
9.196	1.2002
9.2081	1.20797
9.2202	1.22436
9.2323	1.24109
9.2444	1.24937
9.2565	1.26643
9.2686	1.28434
9.2807	1.2938
9.2928	1.31205
9.3049	1.33029
9.317	1.34043
9.3291	1.36036
9.3412	1.37135
9.3533	1.39145
9.3654	1.41223
9.3775	1.42355
9.3896	1.44619
9.4017	1.45717
9.4138	1.47981
9.4259	1.50296
9.438	1.51563
9.4501	1.53962
9.4622	1.55161
9.4743	1.57628
9.4864	1.60078
9.4985	1.6121
9.5106	1.6344
9.5227	1.64352
9.5348	1.64893
9.5469	1.63153
9.559	1.6121
9.5711	1.60145
9.5832	1.58287
9.5953	1.57577
9.6074	1.56496
9.6195	1.55634
9.6316	1.55161
9.6437	1.54232
9.6558	1.53742
9.6679	1.52644
9.68	1.51394
9.6921	1.50735
9.7042	1.49248
9.7163	1.47525
9.7284	1.46528
9.7405	1.44551
9.7526	1.43453
9.7647	1.41291
9.7768	1.39061
9.7889	1.37794
9.801	1.35293
9.8131	1.33942
9.8252	1.3139
9.8373	1.28839
9.8494	1.27471
9.8615	1.24835
9.8736	1.23585
9.8857	1.21169
9.8978	1.18702
9.9099	1.17571
9.922	1.15171
9.9341	1.12789
9.9462	1.11522
9.9583	1.09258
9.9704	1.07315
9.9825	1.06521
9.9946	1.05491
10.0067	1.05102
10.0188	1.04494
10.0309	1.04021
10.043	1.03953
10.0551	1.03784
10.0672	1.03835
10.0793	1.05339
10.0914	1.07265
10.1035	1.08346
10.1156	1.10458
10.1277	1.1137
10.1398	1.13161
10.1519	1.1485
10.164	1.15763
10.1761	1.17418
10.1882	1.19007
10.2003	1.19885
10.2124	1.21591
10.2245	1.23247
10.2366	1.24143
10.2487	1.25883
10.2608	1.26812
10.2729	1.28518
10.285	1.30292
10.2971	1.31238
10.3092	1.33131
10.3213	1.34026
10.3334	1.35935
10.3455	1.37962
10.3576	1.39061
10.3697	1.41122
10.3818	1.43234
10.3939	1.44382
10.406	1.46646
10.4181	1.47745
10.4302	1.49958
10.4423	1.52289
10.4544	1.53421
10.4665	1.55786
10.4786	1.58135
10.4907	1.59385
10.5028	1.61649
10.5149	1.63744
10.527	1.64741
10.5391	1.65062
10.5512	1.63153
10.5633	1.62105
10.5754	1.60061
10.5875	1.59013
10.5996	1.57544
10.6117	1.56496
10.6238	1.56006
10.6359	1.55128
10.648	1.54638
10.6601	1.53624
10.6722	1.52492
10.6843	1.51816
10.6964	1.50414
10.7085	1.49704
10.7206	1.48116
10.7327	1.4641
10.7448	1.45413
10.7569	1.43538
10.769	1.4146
10.7811	1.40226
10.7932	1.37946
10.8053	1.36645
10.8174	1.34263
10.8295	1.31695
10.8416	1.30377
10.8537	1.27809
10.8658	1.25308
10.8779	1.2394
10.89	1.21372
10.9021	1.20088
10.9142	1.17706
10.9263	1.15256
10.9384	1.13989
10.9505	1.11607
10.9626	1.09309
10.9747	1.08228
10.9868	1.06673
10.9989	1.06099
11.011	1.05339
11.0231	1.04764
11.0352	1.04494
11.0473	1.04173
11.0594	1.04139
11.0715	1.0419
11.0836	1.05694
11.0957	1.06724
11.1078	1.08785
11.1199	1.1088
11.132	1.11928
11.1441	1.13702
11.1562	1.14513
11.1683	1.16185
11.1804	1.17841
11.1925	1.18702
11.2046	1.20358
11.2167	1.21997
11.2288	1.22859
11.2409	1.24464
11.253	1.26119
11.2651	1.27015
11.2772	1.28806
11.2893	1.29667
11.3014	1.31475
11.3135	1.3335
11.3256	1.34263
11.3377	1.36155
11.3498	1.38131
11.3619	1.39196
11.374	1.41291
11.3861	1.43369
11.3982	1.44518
11.4103	1.46714
11.4224	1.47812
11.4345	1.50127
11.4466	1.52408
11.4587	1.53692
11.4708	1.55989
11.4829	1.58354
11.495	1.59588
11.5071	1.61818
11.5192	1.63828
11.5313	1.64808
11.5434	1.65248
11.5555	1.64403
11.5676	1.62392
11.5797	1.60399
11.5918	1.59317
11.6039	1.57814
11.616	1.56783
11.6281	1.56293
11.6402	1.55415
11.6523	1.54908
11.6644	1.53894
11.6765	1.52796
11.6886	1.52154
11.7007	1.50803
11.7128	1.49366
11.7249	1.48539
11.737	1.46883
11.7491	1.45954
11.7612	1.44061
11.7733	1.42
11.7854	1.40953
11.7975	1.38723
11.8096	1.36374
11.8217	1.35057
11.8338	1.32489
11.8459	1.30005
11.858	1.2862
11.8701	1.26119
11.8822	1.2492
11.8943	1.22419
11.9064	1.19885
11.9185	1.18534
11.9306	1.1605
11.9427	1.1355
11.9548	1.12266
11.9669	1.09867
11.979	1.06116
11.9911	1.06116
12.0032	1.05727
12.0153	1.05339
12.0274	1.05068
12.0395	1.04764
12.0516	1.04426
12.0637	1.04393
12.0758	1.0441
12.0879	1.05829
12.1	1.06775
12.1121	1.08819
12.1242	1.10948
12.1363	1.12012
12.1484	1.13786
12.1605	1.15509
12.1726	1.16405
12.1847	1.18044
12.1968	1.18956
12.2089	1.20595
12.221	1.22267
12.2331	1.23095
12.2452	1.24869
12.2573	1.26609
12.2694	1.27505
12.2815	1.29279
12.2936	1.30225
12.3057	1.32049
12.3178	1.32979
12.3299	1.34786
12.342	1.36678
12.3541	1.37777
12.3662	1.39787
12.3783	1.41798
12.3904	1.42896
12.4025	1.45041
12.4146	1.46224
12.4267	1.48505
12.4388	1.50803
12.4509	1.52002
12.463	1.54317
12.4751	1.56716
12.4872	1.57915
12.4993	1.60264
12.5114	1.61328
12.5235	1.63389
12.5356	1.65248
12.5477	1.65315
12.5598	1.6398
12.5719	1.62054
12.584	1.60973
12.5961	1.59013
12.6082	1.58253
12.6203	1.57121
12.6324	1.56209
12.6445	1.55786
12.6566	1.54908
12.6687	1.53962
12.6808	1.53404
12.6929	1.52239
12.705	1.50971
12.7171	1.50194
12.7292	1.48623
12.7413	1.469
12.7534	1.45971
12.7655	1.44028
12.7776	1.42963
12.7897	1.40818
12.8018	1.39618
12.8139	1.3727
12.826	1.34786
12.8381	1.33452
12.8502	1.30867
12.8623	1.29633
12.8744	1.27099
12.8865	1.24514
12.8986	1.23129
12.9107	1.20628
12.9228	1.18111
12.9349	1.16793
12.947	1.14293
12.9591	1.11945
12.9712	1.10711
12.9833	1.08532
12.9954	1.07653
13.0075	1.06521
13.0196	1.05829
13.0317	1.05474
13.0438	1.05018
13.0559	1.04849
13.068	1.04747
13.0801	1.04899
13.0922	1.05592
13.1043	1.07535
13.1164	1.08616
13.1285	1.1083
13.1406	1.12874
13.1527	1.13854
13.1648	1.15594
13.1769	1.16422
13.189	1.18111
13.2011	1.19716
13.2132	1.20595
13.2253	1.2225
13.2374	1.23855
13.2495	1.24751
13.2616	1.26457
13.2737	1.27386
13.2858	1.29127
13.2979	1.30934
13.31	1.31863
13.3221	1.33722
13.3342	1.34736
13.3463	1.36628
13.3584	1.38604
13.3705	1.39652
13.3826	1.4195
13.3947	1.42828
13.4068	1.44991
13.4189	1.47187
13.431	1.48387
13.4431	1.50634
13.4552	1.52864
13.4673	1.5408
13.4794	1.56479
13.4915	1.57746
13.5036	1.60095
13.5157	1.61176
13.5278	1.63372
13.5399	1.65231
13.552	1.65518
13.5641	1.64504
13.5762	1.62426
13.5883	1.61328
13.6004	1.59317
13.6125	1.58507
13.6246	1.57256
13.6367	1.56327
13.6488	1.55888
13.6609	1.55026
13.673	1.5408
13.6851	1.53539
13.6972	1.52323
13.7093	1.51664
13.7214	1.50279
13.7335	1.48623
13.7456	1.47728
13.7577	1.45954
13.7698	1.44045
13.7819	1.43014
13.794	1.40851
13.8061	1.39736
13.8182	1.37371
13.8303	1.35023
13.8424	1.33756
13.8545	1.31188
13.8666	1.29937
13.8787	1.27285
13.8908	1.24666
13.9029	1.23264
13.915	1.20679
13.9271	1.19328
13.9392	1.16945
13.9513	1.14445
13.9634	1.13127
13.9755	1.10728
13.9876	1.08684
13.9997	1.07822
14.0118	1.06741
14.0239	1.06336
14.036	1.0571
14.0481	1.05204
14.0602	1.05035
14.0723	1.04967
14.0844	1.05068
14.0965	1.05694
14.1086	1.07603
14.1207	1.09714
14.1328	1.10863
14.1449	1.12975
14.157	1.13921
14.1691	1.15611
14.1812	1.17283
14.1933	1.18179
14.2054	1.19851
14.2175	1.20865
14.2296	1.22588
14.2417	1.23416
14.2538	1.25021
14.2659	1.26694
14.278	1.27555
14.2901	1.29312
14.3022	1.30123
14.3143	1.31965
14.3264	1.33857
14.3385	1.34719
14.3506	1.36712
14.3627	1.38655
14.3748	1.39652
14.3869	1.4173
14.399	1.42777
14.4111	1.45024
14.4232	1.47086
14.4353	1.48251
14.4474	1.50532
14.4595	1.52796
14.4716	1.53962
14.4837	1.56344
14.4958	1.58675
14.5079	1.59875
14.52	1.62139
14.5321	1.63203
14.5442	1.65146
14.5563	1.65619
14.5684	1.64927
14.5805	1.62798
14.5926	1.6175
14.6047	1.59655
14.6168	1.58135
14.6289	1.57544
14.641	1.56581
14.6531	1.55736
14.6652	1.55297
14.6773	1.54367
14.6894	1.53827
14.7015	1.52745
14.7136	1.51461
14.7257	1.50735
14.7378	1.49299
14.7499	1.4766
14.762	1.46798
14.7741	1.4494
14.7862	1.42946
14.7983	1.41899
14.8104	1.39787
14.8225	1.38486
14.8346	1.35969
14.8467	1.33519
14.8588	1.32252
14.8709	1.29633
14.883	1.28332
14.8951	1.25781
14.9072	1.2318
14.9193	1.21845
14.9314	1.19209
14.9435	1.18027
14.9556	1.15425
14.9677	1.12958
14.9798	1.10711
14.9919	1.09579
15.004	1.07907
15.0161	1.07332
15.0282	1.06521
15.0403	1.0593
15.0524	1.0566
15.0645	1.05271
15.0766	1.05187
15.0887	1.05136
15.1008	1.06082
15.1129	1.06961
15.125	1.09022
15.1371	1.11252
15.1492	1.1235
15.1613	1.14242
15.1734	1.16084
15.1855	1.16996
15.1976	1.18686
15.2097	1.20291
15.2218	1.21135
15.2339	1.22825
15.246	1.2367
15.2581	1.25291
15.2702	1.2693
15.2823	1.27792
15.2944	1.29448
15.3065	1.31188
15.3186	1.321
15.3307	1.33925
15.3428	1.35699
15.3549	1.36678
15.367	1.38638
15.3791	1.39652
15.3912	1.41696
15.4033	1.43707
15.4154	1.44754
15.4275	1.46832
15.4396	1.49029
15.4517	1.50127
15.4638	1.52306
15.4759	1.54587
15.488	1.55736
15.5001	1.58135
15.5122	1.60382
15.5243	1.61548
15.5364	1.63761
15.5485	1.64758
15.5606	1.65856
15.5727	1.64741
15.5848	1.63676
15.5969	1.61632
15.609	1.59655
15.6211	1.58794
15.6332	1.5756
15.6453	1.56648
15.6574	1.56209
15.6695	1.55313
15.6816	1.54334
15.6937	1.5381
15.7058	1.52745
15.7179	1.5207
15.73	1.50752
15.7421	1.49231
15.7542	1.48437
15.7663	1.46562
15.7784	1.45683
15.7905	1.43724
15.8026	1.41662
15.8147	1.40547
15.8268	1.38402
15.8389	1.35969
15.851	1.34719
15.8631	1.32218
15.8752	1.30867
15.8873	1.28248
15.8994	1.25663
15.9115	1.24362
15.9236	1.21946
15.9357	1.19226
15.9478	1.17942
15.9599	1.15408
15.972	1.14259
15.9841	1.11843
15.9962	1.09596
16.0083	1.08684
16.0204	1.07417
16.0325	1.06623
16.0446	1.06336
16.0567	1.05812
16.0688	1.05609
16.0809	1.05474
16.093	1.05423
16.1051	1.05913
16.1172	1.07704
16.1293	1.09799
16.1414	1.10948
16.1535	1.13161
16.1656	1.14107
16.1777	1.15966
16.1898	1.17604
16.2019	1.18449
16.214	1.20122
16.2261	1.21777
16.2382	1.22622
16.2503	1.24312
16.2624	1.25106
16.2745	1.26913
16.2866	1.28535
16.2987	1.29431
16.3108	1.31238
16.3229	1.33046
16.335	1.33958
16.3471	1.35783
16.3592	1.36763
16.3713	1.38571
16.3834	1.40497
16.3955	1.41527
16.4076	1.43572
16.4197	1.457
16.4318	1.46798
16.4439	1.49079
16.456	1.50228
16.4681	1.52509
16.4802	1.54756
16.4923	1.55939
16.5044	1.58236
16.5165	1.60601
16.5286	1.61733
16.5407	1.63913
16.5528	1.64893
16.5649	1.6594
16.577	1.65687
16.5891	1.63626
16.6012	1.61632
16.6133	1.60568
16.6254	1.58811
16.6375	1.5756
16.6496	1.57087
16.6617	1.56209
16.6738	1.5533
16.6859	1.54891
16.698	1.53877
16.7101	1.53337
16.7222	1.52171
16.7343	1.50803
16.7464	1.50127
16.7585	1.48623
16.7706	1.469
16.7827	1.46038
16.7948	1.44112
16.8069	1.42152
16.819	1.41071
16.8311	1.38824
16.8432	1.36459
16.8553	1.35192
16.8674	1.32607
16.8795	1.3134
16.8916	1.28839
16.9037	1.26221
16.9158	1.24937
16.9279	1.22267
16.94	1.21017
16.9521	1.185
16.9642	1.15864
16.9763	1.14597
16.9884	1.12232
17.0005	1.09951
17.0126	1.09022
17.0247	1.07772
17.0368	1.06994
17.0489	1.0669
17.061	1.06167
17.0731	1.05981
17.0852	1.05744
17.0973	1.05727
17.1094	1.06015
17.1215	1.07603
17.1336	1.09731
17.1457	1.10863
17.1578	1.13043
17.1699	1.15003
17.182	1.15932
17.1941	1.17773
17.2062	1.18618
17.2183	1.20375
17.2304	1.21896
17.2425	1.22723
17.2546	1.24312
17.2667	1.2595
17.2788	1.26795
17.2909	1.28468
17.303	1.30191
17.3151	1.31086
17.3272	1.32793
17.3393	1.33823
17.3514	1.35699
17.3635	1.37574
17.3756	1.38571
17.3877	1.40547
17.3998	1.41544
17.4119	1.43639
17.424	1.4565
17.4361	1.46782
17.4482	1.49079
17.4603	1.50194
17.4724	1.52357
17.4845	1.54671
17.4966	1.56969
17.5087	1.58135
17.5208	1.60483
17.5329	1.61632
17.545	1.63744
17.5571	1.65602
17.5692	1.66092
17.5813	1.65332
17.5934	1.63271
17.6055	1.62257
17.6176	1.60247
17.6297	1.59317
17.6418	1.57915
17.6539	1.56885
17.666	1.56445
17.6781	1.5555
17.6902	1.55128
17.7023	1.54198
17.7144	1.53083
17.7265	1.51867
17.7386	1.51174
17.7507	1.49806
17.7628	1.48995
17.7749	1.47407
17.787	1.45683
17.7991	1.4472
17.8112	1.42811
17.8233	1.40733
17.8354	1.39601
17.8475	1.37287
17.8596	1.34888
17.8717	1.33604
17.8838	1.31069
17.8959	1.29785
17.908	1.27251
17.9201	1.24531
17.9322	1.23196
17.9443	1.20426
17.9564	1.17858
17.9685	1.16591
17.9806	1.14006
17.9927	1.12705
18.0048	1.10424
18.0169	1.08684
18.029	1.08093
18.0411	1.07265
18.0532	1.06893
18.0653	1.06369
18.0774	1.05998
18.0895	1.05913
18.1016	1.05812
18.1137	1.06589
18.1258	1.07535
18.1379	1.09579
18.15	1.11742
18.1621	1.12857
18.1742	1.14867
18.1863	1.16591
18.1984	1.17452
18.2105	1.19159
18.2226	1.20003
18.2347	1.21693
18.2468	1.23298
18.2589	1.24176
18.271	1.25781
18.2831	1.2742
18.2952	1.28282
18.3073	1.30005
18.3194	1.3085
18.3315	1.32708
18.3436	1.34448
18.3557	1.35378
18.3678	1.37152
18.3799	1.39061
18.392	1.40074
18.4041	1.42068
18.4162	1.44078
18.4283	1.45126
18.4404	1.47255
18.4525	1.49333
18.4646	1.50465
18.4767	1.52745
18.4888	1.53894
18.5009	1.56243
18.513	1.5854
18.5251	1.5974
18.5372	1.6197
18.5493	1.63001
18.5614	1.64977
18.5735	1.66177
18.5856	1.65991
18.5977	1.63964
18.6098	1.61902
18.6219	1.60872
18.634	1.58963
18.6461	1.58253
18.6582	1.57172
18.6703	1.56327
18.6824	1.55905
18.6945	1.55026
18.7066	1.54046
18.7187	1.53506
18.7308	1.52323
18.7429	1.51073
18.755	1.5038
18.7671	1.48809
18.7792	1.47964
18.7913	1.4619
18.8034	1.44366
18.8155	1.43335
18.8276	1.41206
18.8397	1.39061
18.8518	1.37946
18.8639	1.35597
18.876	1.34296
18.8881	1.31813
18.9002	1.29262
18.9123	1.27893
18.9244	1.25258
18.9365	1.22673
18.9486	1.21338
18.9607	1.1855
18.9728	1.173
18.9849	1.14614
18.997	1.12147
19.0091	1.10948
19.0212	1.09106
19.0333	1.08464
19.0454	1.07586
19.0575	1.06944
19.0696	1.0669
19.0817	1.06251
19.0938	1.06015
19.1059	1.05998
19.118	1.06437
19.1301	1.08245
19.1422	1.09292
19.1543	1.11539
19.1664	1.13769
19.1785	1.14766
19.1906	1.16506
19.2027	1.18213
19.2148	1.19057
19.2269	1.20747
19.239	1.21591
19.2511	1.23281
19.2632	1.24143
19.2753	1.25815
19.2874	1.27623
19.2995	1.28417
19.3116	1.30292
19.3237	1.31982
19.3358	1.32894
19.3479	1.346
19.36	1.36374
19.3721	1.3732
19.3842	1.39196
19.3963	1.40142
19.4084	1.42152
19.4205	1.44146
19.4326	1.4521
19.4447	1.47356
19.4568	1.48454
19.4689	1.50634
19.481	1.52864
19.4931	1.53928
19.5052	1.56293
19.5173	1.58557
19.5294	1.59723
19.5415	1.62054
19.5536	1.63153
19.5657	1.65095
19.5778	1.66295
19.5899	1.66211
19.602	1.64251
19.6141	1.62291
19.6262	1.6121
19.6383	1.59301
19.6504	1.57915
19.6625	1.57391
19.6746	1.56462
19.6867	1.5604
19.6988	1.55144
19.7109	1.5408
19.723	1.53573
19.7351	1.52408
19.7472	1.51782
19.7593	1.50532
19.7714	1.49029
19.7835	1.48218
19.7956	1.46477
19.8077	1.4467
19.8198	1.4369
19.8319	1.41578
19.844	1.39365
19.8561	1.38182
19.8682	1.35868
19.8803	1.34617
19.8924	1.32066
19.9045	1.29566
19.9166	1.28214
19.9287	1.25477
19.9408	1.22926
19.9529	1.21608
19.965	1.18922
19.9771	1.16303
19.9892	1.15036
20.0013	1.12536
20.0134	1.11319
20.0255	1.0936
20.0376	1.08228
20.0497	1.07822
20.0618	1.0713
20.0739	1.06623
20.086	1.06437
20.0981	1.062
20.1102	1.06183
20.1223	1.06538
20.1344	1.08278
20.1465	1.09326
20.1586	1.1159
20.1707	1.13837
20.1828	1.1485
20.1949	1.16608
20.207	1.17503
20.2191	1.19176
20.2312	1.20882
20.2433	1.2171
20.2554	1.23382
20.2675	1.25021
20.2796	1.25883
20.2917	1.27589
20.3038	1.28434
20.3159	1.3009
20.328	1.31847
20.3401	1.32759
20.3522	1.34533
20.3643	1.36222
20.3764	1.37152
20.3885	1.39111
20.4006	1.4097
20.4127	1.41967
20.4248	1.43909
20.4369	1.44856
20.449	1.4695
20.4611	1.49147
20.4732	1.51377
20.4853	1.52526
20.4974	1.54705
20.5095	1.55871
20.5216	1.58202
20.5337	1.60433
20.5458	1.61598
20.5579	1.63795
20.57	1.64825
20.5821	1.66363
20.5942	1.65974
20.6063	1.64859
20.6184	1.62747
20.6305	1.60635
20.6426	1.59655
20.6547	1.58152
20.6668	1.57594
20.6789	1.56682
20.691	1.55837
20.7031	1.55381
20.7152	1.54469
20.7273	1.53421
20.7394	1.52864
20.7515	1.51664
20.7636	1.50329
20.7757	1.4962
20.7878	1.48032
20.7999	1.46393
20.812	1.45531
20.8241	1.43588
20.8362	1.41612
20.8483	1.40497
20.8604	1.38216
20.8725	1.35851
20.8846	1.34584
20.8967	1.32032
20.9088	1.30698
20.9209	1.28011
20.933	1.26643
20.9451	1.23957
20.9572	1.21287
20.9693	1.19885
20.9814	1.17165
20.9935	1.14665
21.0056	1.13347
21.0177	1.10998
21.0298	1.10002
21.0419	1.08667
21.054	1.07839
21.0661	1.07518
21.0782	1.0691
21.0903	1.06623
21.1024	1.0642
21.1145	1.06369
21.1266	1.06403
21.1387	1.07957
21.1508	1.09917
21.1629	1.11049
21.175	1.13499
21.1871	1.14529
21.1992	1.16489
21.2113	1.18331
21.2234	1.19192
21.2355	1.20865
21.2476	1.21727
21.2597	1.23433
21.2718	1.25122
21.2839	1.26018
21.296	1.27724
21.3081	1.29363
21.3202	1.30258
21.3323	1.31982
21.3444	1.33722
21.3565	1.346
21.3686	1.36357
21.3807	1.38199
21.3928	1.39179
21.4049	1.41105
21.417	1.42119
21.4291	1.44112
21.4412	1.46207
21.4533	1.47288
21.4654	1.49485
21.4775	1.51647
21.4896	1.52745
21.5017	1.54908
21.5138	1.56091
21.5259	1.58321
21.538	1.60585
21.5501	1.61733
21.5622	1.63845
21.5743	1.64842
21.5864	1.66464
21.5985	1.66126
21.6106	1.64994
21.6227	1.62916
21.6348	1.60906
21.6469	1.59892
21.659	1.58371
21.6711	1.57814
21.6832	1.56868
21.6953	1.55989
21.7074	1.55567
21.7195	1.54587
21.7316	1.53573
21.7437	1.52424
21.7558	1.51799
21.7679	1.50465
21.78	1.49772
21.7921	1.48167
21.8042	1.46629
21.8163	1.457
21.8284	1.43943
21.8405	1.41933
21.8526	1.40851
21.8647	1.38706
21.8768	1.36341
21.8889	1.35107
21.901	1.32489
21.9131	1.31171
21.9252	1.28637
21.9373	1.2617
21.9494	1.24886
21.9615	1.22166
21.9736	1.19497
21.9857	1.18111
21.9978	1.15442
22.0099	1.14192
22.022	1.11691
22.0341	1.09816
22.0462	1.09208
22.0583	1.08262
22.0704	1.07603
22.0825	1.07349
22.0946	1.0691
22.1067	1.06673
22.1188	1.0664
22.1309	1.06944
22.143	1.08566
22.1551	1.09613
22.1672	1.11843
22.1793	1.13026
22.1914	1.15121
22.2035	1.16962
22.2156	1.17875
22.2277	1.19682
22.2398	1.2046
22.2519	1.22115
22.264	1.23754
22.2761	1.24531
22.2882	1.26136
22.3003	1.27961
22.3124	1.28839
22.3245	1.30546
22.3366	1.32218
22.3487	1.33131
22.3608	1.34854
22.3729	1.358
22.385	1.37523
22.3971	1.39365
22.4092	1.41274
22.4213	1.42271
22.4334	1.44247
22.4455	1.45295
22.4576	1.47457
22.4697	1.48555
22.4818	1.50667
22.4939	1.52914
22.506	1.54097
22.5181	1.5631
22.5302	1.58659
22.5423	1.59807
22.5544	1.6197
22.5665	1.64132
22.5786	1.65079
22.5907	1.6665
22.6028	1.6665
22.6149	1.65062
22.627	1.63001
22.6391	1.60889
22.6512	1.59909
22.6633	1.58422
22.6754	1.57831
22.6875	1.56868
22.6996	1.56445
22.7117	1.5555
22.7238	1.54536
22.7359	1.53979
22.748	1.52897
22.7601	1.51647
22.7722	1.50988
22.7843	1.4962
22.7964	1.48809
22.8085	1.47204
22.8206	1.45413
22.8327	1.44518
22.8448	1.42625
22.8569	1.40564
22.869	1.39432
22.8811	1.3705
22.8932	1.35884
22.9053	1.33485
22.9174	1.30765
22.9295	1.29448
22.9416	1.26677
22.9537	1.24092
22.9658	1.22757
22.9779	1.20037
22.99	1.18753
23.0021	1.16185
23.0142	1.13499
23.0263	1.12249
23.0384	1.10154
23.0505	1.0887
23.0626	1.08447
23.0747	1.07788
23.0868	1.07467
23.0989	1.07028
23.111	1.06792
23.1231	1.06741
23.1352	1.0691
23.1473	1.0843
23.1594	1.09444
23.1715	1.11691
23.1836	1.1284
23.1957	1.15138
23.2078	1.16945
23.2199	1.18719
23.232	1.19615
23.2441	1.2127
23.2562	1.22098
23.2683	1.23788
23.2804	1.25376
23.2925	1.26204
23.3046	1.27978
23.3167	1.28755
23.3288	1.30478
23.3409	1.32218
23.353	1.33975
23.3651	1.34854
23.3772	1.3656
23.3893	1.37489
23.4014	1.39246
23.4135	1.41122
23.4256	1.42119
23.4377	1.44146
23.4498	1.46156
23.4619	1.47238
23.474	1.49417
23.4861	1.50465
23.4982	1.5256
23.5103	1.54807
23.5224	1.5707
23.5345	1.58253
23.5466	1.60433
23.5587	1.61564
23.5708	1.63575
23.5829	1.65569
23.595	1.66413
23.6071	1.667
23.6192	1.64758
23.6313	1.63727
23.6434	1.61564
23.6555	1.60534
23.6676	1.58828
23.6797	1.57679
23.6918	1.57189
23.7039	1.56344
23.716	1.55415
23.7281	1.54908
23.7402	1.53894
23.7523	1.5332
23.7644	1.5212
23.7765	1.50819
23.7886	1.5011
23.8007	1.48555
23.8128	1.4695
23.8249	1.46055
23.837	1.44315
23.8491	1.43318
23.8612	1.41274
23.8733	1.39027
23.8854	1.37878
23.8975	1.35428
23.9096	1.34212
23.9217	1.31728
23.9338	1.28958
23.9459	1.26356
23.958	1.25004
23.9701	1.22436
23.9822	1.19834
23.9943	1.18449
24.0064	1.15797
24.0185	1.14496
24.0306	1.1208
24.0427	1.10188
24.0548	1.09461
24.0669	1.08515
24.079	1.07839
24.0911	1.07586
24.1032	1.0713
24.1153	1.06961
24.1274	1.06876
24.1395	1.06842
24.1516	1.07822
24.1637	1.09833
24.1758	1.10914
[truncated: 824,448+ more rows]

## Sheet: Fig.3h
Bending angle	R/R0
0	1.00008
17	1.00148
34	1.0042
51	1.00767
68	1.01161
85	1.01436
90	1.015

[truncated: 10 more sheets: Fig.3i, Fig.3j, Fig.4b, Fig.4c, Fig.5e, Fig.6c, Fig.6d, Fig.6e, Fig.6g, Fig.6h]
